# Supplementary material for: Deletion of Mfsd2b impairs thrombotic functions of platelets
Source: Nat Commun. 2021 Apr 16;12:2286. doi: 10.1038/s41467-021-22642-x (PMC8052357; doi:10.1038/s41467-021-22642-x)
Supplement: Supplementary file 4 — Supplementary Data 1 [file 41467_2021_22642_MOESM4_ESM.xlsx]

## Sheet: Description (sheet 1)
	SUPPLEMENTARY DATA 1
	Deletion of Mfsd2b impairs thrombotic functions of platelets
	Madhuvanthi et al.
	Thse data include
	Lipidomic data for sphingolipid species used in Figure 3 (sheet 2-4 and sheet 6).
	WT-wild type
	KO-knockout
	Thrombin (-): non-activation (resting platelets)
	Thrombin (+): activation with thrombin
	Raw data for sphingomyelin (SM), ceramides (Cer), and sphingosine species:unprocessed data acquired from mass spectrometry (sheet 5)
	Raw data for S1P species. Note that in the lipidomic analysis for S1P species, there were also 3 technical replicates (sheet 7)
	Lipidomic data for phospholipid species used in Supplementary Figure 3 (sheet 8 to 19).
	WT-wild type
	KO-knockout
	Thrombin (-): non-activation (resting platelets)
	Thrombin (+): activation with thrombin
	Phosphatidylcholines (PC), phosphatidylethanolamines (PE), phosphatidylserines (PS), phosphatidylinositols (PI), phosphatidylglycerols (PG), and lysophosphatidylcholines (LPC).
	Raw data for Phosphatidylcholines (PC), phosphatidylethanolamines (PE), phosphatidylserines (PS), phosphatidylinositols (PI), phosphatidylglycerols (PG), and lysophosphatidylcholines (LPC): unprocessed data acquired from mass spectrometry (sheet 9, 11, 13, 15, 17, 19)

## Sheet: SM (sheet 2)
Normalized pmol/million cells	Thrombin (-): Resting platelets										Thrombin (+): Thrombin-Activated
Biological replicates	WT1	WT2	WT3	WT4	WT5	KO1	KO2	KO3	KO4	KO5	WT1	WT2	WT3	WT4	WT5	KO1	KO2	KO3	KO4	KO5
SM C32:1	0.0143629	0.0221477	0.0247615	0.0250755	0.0168353	0.0179494	0.0223433	0.0214625	0.0217239	0.0237272	0.0148723	0.0204531	0.0250185	0.025452	0.0183572	0.0192753	0.0202877	0.0212961	0.0231366	0.0245262
SM C33:1	0.0373898	0.0678092	0.0740234	0.0811336	0.0590904	0.048092	0.0561389	0.0563202	0.057318	0.0766598	0.0405857	0.0631162	0.0729605	0.084407	0.0593244	0.0504574	0.0525651	0.0562577	0.0596539	0.0775028
SM C34:0	0.6839	0.965904	1.30131	1.23502	2.25901	1.11005	0.993762	1.13237	1.24603	1.26998	0.723672	0.923161	1.26979	1.30159	2.08784	1.1596	1.02627	1.16354	1.30587	1.36843
SM C34:1	1.86488	2.88093	3.97132	3.63446	5.44516	3.26216	2.87556	3.48691	3.95194	3.66256	2.01985	2.61889	3.94459	3.9812	5.31643	3.39577	3.12169	3.60343	4.12696	3.938
SM C34:2	0.079045	0.121561	0.144386	0.13451	0.114108	0.140397	0.144801	0.13796	0.144666	0.136562	0.0838794	0.108419	0.138751	0.135448	0.117494	0.14455	0.137045	0.136135	0.150196	0.139203
SM C35:0	0.0450905	0.0691293	0.0759619	0.0766942	0.0768331	0.0506526	0.0643039	0.0580619	0.0574931	0.0652195	0.0484542	0.0665742	0.0754189	0.081396	0.0783347	0.0556973	0.0608727	0.0580825	0.0616528	0.0687628
SM C35:1	0.0164539	0.0243734	0.0274166	0.029537	0.0356863	0.0224892	0.0237089	0.0250205	0.0259829	0.0295434	0.0162553	0.0223987	0.0277102	0.0308336	0.0329963	0.0227839	0.0230961	0.0240207	0.0281859	0.0309118
SM C36:0	0.0537637	0.0834329	0.112256	0.109464	0.115438	0.109019	0.108002	0.090379	0.111672	0.109373	0.0710587	0.0884444	0.0888298	0.11113	0.090732	0.0970805	0.0859081	0.0875603	0.0958731	0.115848
SM C36:1	0.149689	0.214311	0.257551	0.222544	0.219267	0.236247	0.225986	0.229664	0.249894	0.218041	0.149701	0.200091	0.243482	0.2318	0.222038	0.252819	0.218506	0.21942	0.257482	0.242105
SM C36:2	0.012381	0.0169745	0.0255354	0.0224738	0.0390143	0.0251497	0.0219821	0.0251609	0.0268468	0.0265016	0.0134649	0.0151598	0.0245143	0.0243954	0.0360527	0.0258029	0.0242772	0.0259741	0.0302784	0.0268573
SM C37:0	0.61706	1.0004	1.10829	1.18559	0.96569	0.726048	0.831659	0.784589	0.823023	0.793264	0.642268	0.931377	1.01369	1.18353	0.976677	0.784983	0.760246	0.753533	0.841048	0.788991
SM C37:1	0.158033	0.253981	0.279764	0.286149	0.309059	0.216803	0.220011	0.212731	0.241961	0.262007	0.166662	0.233947	0.273087	0.295174	0.291179	0.215847	0.21056	0.214152	0.247657	0.275248
SM C38:0	0.0631553	0.091036	0.112812	0.104713	0.0912706	0.113644	0.108217	0.100892	0.113261	0.10725	0.0648693	0.0919846	0.108497	0.104514	0.0947963	0.118583	0.110426	0.106113	0.109286	0.116652
SM C38:1	0.276848	0.392468	0.453702	0.430067	0.387203	0.437197	0.467103	0.432619	0.461375	0.413838	0.26948	0.345486	0.44009	0.437363	0.39361	0.436827	0.425869	0.41677	0.456565	0.468171
SM C38:2	0.0248104	0.0358715	0.0423897	0.0417445	0.0450791	0.0413004	0.0505609	0.0448572	0.0446583	0.0488647	0.0242688	0.0337755	0.0418603	0.0428232	0.043315	0.0431741	0.0503338	0.0439743	0.0445164	0.0486699
SM C39:1	0.0437479	0.0713611	0.0763374	0.0840079	0.0665703	0.0601167	0.0601811	0.0613687	0.0675349	0.0692764	0.0465555	0.0665241	0.070008	0.0777562	0.0688781	0.0616557	0.0583928	0.0608089	0.068611	0.073519
SM C40:0	0.142566	0.209243	0.22119	0.204672	0.200118	0.250406	0.243046	0.239375	0.254538	0.247388	0.14576	0.18553	0.225166	0.217144	0.215204	0.268389	0.24233	0.246657	0.24797	0.2727
SM C40:1	1.02956	1.55392	1.78846	1.61978	1.39954	1.70368	1.58066	1.61706	1.79231	1.66274	1.10184	1.45283	1.71731	1.66078	1.43314	1.7333	1.49189	1.60894	1.79072	1.73374
SM C40:2	0.101565	0.154851	0.173009	0.184886	0.156068	0.153835	0.167259	0.154931	0.16616	0.177107	0.106958	0.144083	0.170678	0.189597	0.166075	0.1605	0.159441	0.151213	0.166903	0.182966
SM C41:1	0.112349	0.178234	0.196792	0.221594	0.178015	0.144394	0.158113	0.179893	0.195992	0.225321	0.116187	0.164457	0.189956	0.224843	0.18415	0.151858	0.153533	0.179211	0.200023	0.249819
SM C41:2	0.0270565	0.0417267	0.0461049	0.0521809	0.0382782	0.0343019	0.0373246	0.0385385	0.0400203	0.051622	0.0266997	0.0373238	0.0433803	0.0513829	0.0408963	0.0334166	0.0332919	0.0371764	0.041293	0.053012
SM C41:3	0.0598984	0.0952689	0.102307	0.0866931	0.0797238	0.0842423	0.101714	0.0904001	0.0956359	0.0733379	0.0562003	0.084501	0.089879	0.0760054	0.0753386	0.0910315	0.0952658	0.0871031	0.0875496	0.0753057
SM C42:0	0.0971545	0.145868	0.157574	0.133306	0.13914	0.152255	0.183838	0.156444	0.165034	0.189934	0.0896284	0.137369	0.139656	0.130739	0.141578	0.165169	0.166603	0.147109	0.158897	0.196122
SM C42:1	1.42626	1.97551	2.22781	2.25862	1.94386	1.93826	1.98207	2.04537	2.10645	2.25017	1.46579	1.79654	2.24517	2.31676	2.0163	2.02201	1.91474	1.93584	2.14914	2.42983
SM C42:2	1.79715	2.68117	3.12836	3.46627	2.6863	2.17384	2.21412	2.1935	2.56045	2.88529	1.86415	2.48894	3.13953	3.50139	2.80537	2.25907	2.11787	2.20335	2.52719	3.01216
SM C42:3	0.573083	0.836738	1.0062	1.02973	0.814094	0.651436	0.640368	0.668388	0.806724	0.910006	0.573694	0.724716	0.95403	1.01347	0.849989	0.687738	0.628546	0.653475	0.812929	0.944943
SM C43:1	0.0131703	0.0205989	0.022226	0.0262337	0.0211571	0.0148836	0.0178242	0.0188817	0.0204469	0.026285	0.0138608	0.018357	0.0208427	0.0265369	0.0218916	0.0157974	0.0168377	0.0185386	0.0205809	0.0290581
SM C43:2	0.0128936	0.0200088	0.0216719	0.0261893	0.0215792	0.0137791	0.0151151	0.016479	0.0192776	0.0254167	0.0130482	0.0183741	0.021266	0.0270657	0.0218218	0.0144454	0.0149282	0.0165784	0.0192542	0.0275012
SM C44:1	0.00675891	0.00901202	0.0101842	0.00982455	0.00879004	0.00869986	0.00984114	0.00899796	0.00987291	0.0103273	0.00691087	0.00847748	0.00975257	0.0106631	0.00894898	0.00969963	0.0093654	0.00908078	0.00976299	0.0116722
SM C44:2	0.015783	0.0219211	0.0270511	0.0298984	0.0230539	0.0168979	0.0178892	0.016903	0.0198456	0.0235124	0.0167328	0.0208041	0.0251294	0.031098	0.0246101	0.0182843	0.0174784	0.0172815	0.0204708	0.0251283
Total	9.55585	14.2558	17.2168	17.053	17.955	13.9582	13.6435	14.3455	15.8981	16.0711	9.99336	13.1121	16.85	17.6263	17.9334	14.5156	13.4485	14.3026	16.1597	17.0474

## Sheet: Cer (sheet 3)
Normalized pmol/million cells	Thrombin (-): Resting platelets										Thrombin (+): Thrombin-Activated
Biological replicates	WT1	WT2	WT3	WT4	WT5	KO1	KO2	KO3	KO4	KO5	WT1	WT2	WT3	WT4	WT5	KO1	KO2	KO3	KO4	KO5
Cer C34:1 d18:1/C16:0	0.0343306	0.0455182	0.0601054	0.0526914	0.0431238	0.147172	0.137254	0.141946	0.160938	0.182293	0.0449642	0.0579889	0.0805575	0.0856096	0.0717367	0.179088	0.143454	0.153079	0.18794	0.211226
Cer C34:1 d18:1/C16:0(-H20)	0.038109	0.0474331	0.0625873	0.0609199	0.0427083	0.148859	0.139605	0.149865	0.171428	0.180598	0.0478666	0.0615113	0.0851987	0.0887084	0.0714678	0.18923	0.157344	0.163432	0.189033	0.214792
Cer C36:1 d18:1/C18:0	0.012497	0.010422	0.0176975	0.016963	0.0117668	0.0266409	0.0265327	0.0265619	0.0276696	0.029935	0.0144249	0.0155904	0.0233889	0.0249604	0.0200903	0.036661	0.0304795	0.0334756	0.0357359	0.0380673
Cer C36:1 d18:1/C18:0(-H20)	0.0114512	0.0126287	0.0172286	0.0162806	0.010141	0.0262265	0.024404	0.0253097	0.0252562	0.027099	0.0125715	0.0158586	0.02197	0.024931	0.0181995	0.0360686	0.0304703	0.0331332	0.0343499	0.0368511
Cer C38:1 d18:1/C20:0	0.0139317	0.0153742	0.0206668	0.0175246	0.0149513	0.0338114	0.0284755	0.0286967	0.0305155	0.0307296	0.0140279	0.0147332	0.0243927	0.025008	0.0212578	0.038517	0.0304408	0.0328442	0.0370283	0.0389853
Cer C38:1 d18:1/C20:0(-H20)	0.0118443	0.0129686	0.0178135	0.0180037	0.011971	0.0299019	0.0274881	0.0269744	0.0288977	0.0273215	0.0132944	0.0135529	0.0222944	0.0220359	0.0171889	0.0339808	0.0288454	0.0300401	0.0326709	0.034286
Cer C40:1 d18:1/C22:0	0.089456	0.116384	0.149762	0.133913	0.102756	0.332166	0.290325	0.323098	0.326181	0.309296	0.100143	0.114513	0.160602	0.15307	0.127234	0.349641	0.291009	0.320033	0.348337	0.325481
Cer C40:1 d18:1/C22:0(-H20)	0.0766069	0.0943082	0.123669	0.117531	0.0786017	0.277504	0.252252	0.269576	0.282321	0.248012	0.086971	0.0975978	0.136381	0.132716	0.0984134	0.286821	0.240811	0.2756	0.282334	0.271669
Cer C42:1 d18:1/C24:0	0.27333	0.356581	0.462818	0.405303	0.307434	0.700588	0.656731	0.701853	0.72058	0.726572	0.298243	0.34505	0.460549	0.442568	0.346667	0.744996	0.646699	0.691969	0.725821	0.762568
Cer C42:1 d18:1/C24:0(-H20)	0.222403	0.280122	0.359107	0.338584	0.211362	0.569839	0.540074	0.548686	0.582141	0.572208	0.237428	0.273396	0.36599	0.343813	0.248082	0.58137	0.507727	0.554147	0.581235	0.596925
Cer C42:2 d18:1/C24:1	0.19268	0.242642	0.325586	0.294119	0.219668	0.438872	0.389808	0.446351	0.482945	0.50695	0.198824	0.248586	0.328187	0.324595	0.257448	0.477604	0.370791	0.427097	0.498705	0.527947
Total	0.976639	1.23438	1.61704	1.47183	1.05448	2.73158	2.51295	2.68892	2.83887	2.84101	1.06876	1.25838	1.70951	1.66802	1.29779	2.95398	2.47807	2.71485	2.95319	3.0588

## Sheet: Sph (sheet 4)
Normalized pmol/million cells	Thrombin (-): Resting platelets										Thrombin (+): Thrombin-Activated
Biological replicates	WT1	WT2	WT3	WT4	WT5	KO1	KO2	KO3	KO4	KO5	WT1	WT2	WT3	WT4	WT5	KO1	KO2	KO3	KO4	KO5
Sph d18:0	0.0292144	0.0429439	0.0577498	0.0603867	0.0286286	0.204159	0.188843	0.17377	0.225083	0.176067	0.0167803	0.0165083	0.0255487	0.0196093	0.0155301	0.160366	0.135609	0.200952	0.1941	0.0966276
Sph d18:1	0.149088	0.200646	0.29989	0.354638	0.174767	0.98888	0.930084	0.872855	1.06557	0.846103	0.0810097	-0.594983	0.120655	0.115569	0.0683512	0.678478	0.527521	0.956046	0.873751	0.470496
Total	0.178303	0.24359	0.35764	0.415025	0.203396	1.19304	1.11893	1.04663	1.29065	1.02217	0.09779	-0.578475	0.146204	0.135178	0.0838814	0.838844	0.66313	1.157	1.06785	0.567123

## Sheet: Raw data SM, Cer, Sph (sheet 5)
	Cer C34:1 d18:1/C16:0	Cer C34:1 d18:1/C16:0(-H20)	Cer C35:1 d18:1/C17:0 (ISTD)	Cer C35:1 d18:1/C17:0 (ISTD)(-H20)	Cer C36:1 d18:1/C18:0	Cer C36:1 d18:1/C18:0(-H20)	Cer C38:1 d18:1/C20:0	Cer C38:1 d18:1/C20:0(-H20)	Cer C40:1 d18:1/C22:0	Cer C40:1 d18:1/C22:0(-H20)	Cer C42:1 d18:1/C24:0	Cer C42:1 d18:1/C24:0(-H20)	Cer C42:2 d18:1/C24:1	Cer C42:2 d18:1/C24:1(-H20)	d7 Sph d18:0 (ISTD)	Qualifier (309.3 -> 273.2)		Qualifier (309.3 -> 261.2)		d7 Sph d18:1 (ISTD)	Qualifier (307.3 -> 271.2)		Qualifier (307.3 -> 289.2)		SM C30:1 C12 (ISTD)	Qualifier (647.4 -> 264.2)		SM C32:1	SM C32:1 d18:1/C14:0	SM C33:1	SM C33:1 d16:1/C17:0	SM C33:1 d18:1/C15:0	SM C34:0	SM C34:1	SM C34:1 d18:1/C16:0	SM C34:2	SM C34:2 d18:2/C16:0	SM C35:0	SM C35:1	SM C35:1 d17:1/C18:0	SM C35:1 d18:1/C17:0	SM C35:1 d19:1/C16:0	SM C36:0	SM C36:0 d18:0/C18:0	SM C36:1	SM C36:1 d18:1/C18:0	SM C36:2	SM C36:2 d18:1/C18:1	SM C36:2 d18:2/C18:0
Data File	Area	Area	Area	Area	Area	Area	Area	Area	Area	Area	Area	Area	Area	Area	Area	Area	RT	Area	RT	Area	Area	RT	Area	RT	Area	Area	RT	Area	Area	Area	Area	Area	Area	Area	Area	Area	Area	Area	Area	Area	Area	Area	Area	Area	Area	Area	Area	Area	Area
A1_01.d	14046	17545	196387	220987	5113	5272	5700	5453	36600	35269	111830	102392	78833	66308	47126	8250	6.57267	12363	6.57267	6602	42832	6.85298	110817	6.38362	3391713	12856	9.98048	17234	92.9176	44864	32	33	820610	2237661	7949	94846	379	54104	19743	24	177	25	64511	38	179612	697	14856	169	107
A2_01.d	15212	18701	160414	189245	3483	4979	5138	5113	38895	37182	119168	110441	81090	70512	40538	7065	6.57267	10278	6.57267	5047	40663	6.81862	154976	6.38363	2768633	10685	9.9805	21693	135	66417	5	29	946073	2821786	9999	119065	461	67710	23873	50	23	42	81720	45	209911	874	16626	292	110
A3_01.d	23441	28677	187199	219932	6902	7894	8060	8162	58407	56664	180498	164540	126978	112314	47284	7796	6.57267	11787	6.57267	6017	42620	6.87017	128372	6.38363	3356752	12951	9.96363	29405	111.19	87905	12	52	1545340	4716067	16953	171463	589	90207	32558	31	337	34	133307	8	305850	1180	30324	267	75
A4_01.d	17920	22309	163245	175777	5769	5962	5960	6593	45543	43040	137841	123990	100028	89545	37860	6523	6.59	9818	6.57267	4853	41895	6.87017	153410	6.38363	2674884	10344	9.9805	23729	47.8258	76777	3	27	1168703	3439297	11915	127287	498	72576	27951	6	61	67	103586	9	210594	941	21267	254	48
A5_01.d	77094	98253	858113	1104269	21036	23330	26729	27540	183701	180828	549610	486251	392708	340058	186460	29333	6.58998	47100	6.57267	22023	55149	6.38363	265808	6.38363	13924567	51495	9.96363	82933	192	291088	4	45	11128228	26823636	88302	562110	1998	378491	175796	27	1108	80	568665	196	1080141	4042	192190	1166	414
A6_01.d	60281	68406	196606	220577	10912	12052	13849	13741	136054	127523	286958	261861	179760	153071	47690	8091	6.57267	11794	6.57267	6189	0.1	0.1	130982	6.38363	3306279	12443	9.98048	20995	59.3791	56252	19	61	1298394	3815670	13307	164219	567	59247	26305	48	396	22	127517	24	276332	1116	29417	214	131
A7_01.d	36030	41600	126003	143032	6965	7272	7475	8191	76212	75167	172396	160933	102327	86336	30299	5379	6.59	7682	6.57267	3703	40911	6.87017	144943	6.38363	2175478	8731	9.96363	17196	71.4033	43206	23	37	764826	2213108	8130	111443	460	49490	18247	15	10	43	83121	46	173925	677	16918	97	35
A8_01.d	55123	67159	186402	215102	10315	11342	11144	12088	125471	120805	272556	245882	173335	147418	45556	7753	6.58998	11335	6.57267	5789	40334	6.85298	113692	6.38363	3219989	12567	9.98048	24449	104.413	64157	11	85	1289940	3972100	13416	157157	536	66141	28502	15	27	61	102955	107	261621	1088	28662	192	80
A9_01.d	63393	77392	189071	216698	10899	11402	12020	13046	128482	127455	283835	262810	190231	164390	46185	7059	6.57267	11517	6.59	5559	41263	6.87017	110154	6.38363	3229525	12346	9.9805	24820	139.521	65487	18	12	1423614	4515172	15441	165284	547	65687	29686	41	36	35	127588	56	285509	1064	30673	287	153
A10_01.d	70658	81172	186051	215742	11603	12180	11911	12280	119885	111472	281624	257186	196497	166312	44453	8467	6.57267	11208	6.59	5705	41880	6.87017	128182	6.38363	3118634	11864	9.98048	26178	101.68	84578	11	61	1401158	4040870	14416	150667	572	71956	32595	21	83	5	120670	102	240563	1039	29239	237	35
B1_01.d	18123	21387	193466	214466	5814	5617	5654	5940	40363	38859	120208	106084	80137	70394	46569	7806	6.57268	11892	6.57268	5665	41331	6.8358	133280	6.38363	3255779	12480	9.9805	17130	95.8294	46747	26	6	833532	2326477	8303	96613	347	55810	18723	22	294	28	81846	11	172427	844	15509	181	19
B2_01.d	20026	23637	165764	184450	5384	6094	5088	5208	39546	37504	119160	105058	85847	71279	41006	7154	6.59	10024	6.59	5306	40668	6.8358	119303	6.4011	2818505	10746	9.9805	20394	104.594	62934	15	48	920495	2611330	9501	108106	389	66382	22334	64	249	9	88189	10	199513	776	15116	185	36
B3_01.d	33306	40447	198453	227874	9670	10430	10085	10584	66400	64745	190411	173749	135687	118900	47636	8182	6.57267	11642	6.57267	5771	42021	6.8186	128013	6.38363	3391975	12864	9.98048	30022	136.883	87552	19	22	1523732	4733469	16022	166500	616	90502	33252	5	254	9	106595	127	292176	1298	29417	342	149
B4_01.d	34137	39894	191401	215866	9953	11212	9972	9910	61037	59685	176475	154620	129433	110474	46122	7737	6.58998	10821	6.57267	5294	41665	6.85298	112324	6.38363	3111083	11911	9.96363	28013	140	92900	40	35	1432552	4381783	14857	149077	485	89586	33936	36	101	106	122312	16	255124	1038	26850	384	105
B5_01.d	89157	110959	596562	745235	24969	28256	26420	26687	158131	152794	430851	385165	319966	278514	133713	22060	6.58998	33055	6.57267	16103	49831	6.38362	220068	6.38362	10040070	38046	9.96362	65203	225.204	210715	26	103	7415840	18883506	65331	417329	1422	278238	117200	59	814	73	322272	55	788659	2803	128056	777	437
B6_01.d	68028	83570	182332	211983	13926	15929	14631	15007	132814	126669	282993	256751	181422	156753	45041	8238	6.57267	11891	6.57267	5322	42027	6.8358	128169	6.38363	3123440	12113	9.9805	21299	91.5151	55755	13	22	1281346	3752294	13448	159726	590	61545	25176	14	82	37	107273	95	279363	1140	28512	266	140
B7_01.d	51810	65266	173357	199103	11008	12639	10994	11965	105101	99888	233562	210604	133915	112295	41875	7855	6.57267	10755	6.58998	5510	0.1	0.1	102070	6.38362	2933994	11631	9.96362	21058	114.905	54561	29	19	1065241	3240220	11374	142249	522	63184	23973	6	47	34	89170	81	226803	886	25199	73	138
B8_01.d	62799	74344	196915	218348	13733	15072	13474	13665	131290	125368	283873	252077	175212	147709	45564	7317	6.58998	11941	6.57267	5624	42627	6.87017	134756	6.38363	3276222	12549	9.98048	24683	135	65205	20	23	1348595	4176527	14039	157786	669	67320	27841	18	304	37	101486	11	254317	1086	30105	346	106
B9_01.d	74743	84776	190894	215267	14212	15405	14726	14652	138532	126619	288656	260668	198333	167883	45418	7846	6.58998	11538	6.58998	5950	0.1	0.1	109600	6.38363	3234037	12274	9.9805	26471	83.4899	68251	2	34	1494068	4721726	15906	171842	678	70538	32248	31	43	21	109690	89	294590	1209	34642	419	162
B10_01.d	84219	98475	191383	220064	15178	16895	15544	15719	129774	124551	304047	273670	210500	173026	45374	7471	6.59	11521	6.59	5324	41478	6.81862	134659	6.38363	3037555	11594	9.98048	26356	84.4933	83285	34	19	1470524	4231804	14869	149588	566	73893	33218	113	36	13	124491	17	260168	946	28861	380	137
[truncated: 59 more columns]

## Sheet: S1P (sheet 6)
Normalized pmol/million cells	WT (A1-A5)_Thrombin (-): Resting platelets																				KO (A6-A10)_Thrombin (-): Resting platelets
Biological replicate	A1				A2				A3				A4				A5				A6				A7				A8				A9				A10
Technical replicate	A1_01.d	A1_02.d	A1_03.d	Avg	A2_01.d	A2_02.d	A2_03.d	Avg	A3_01.d	A3_02.d	A3_03.d	Avg	A4_01.d	A4_02.d	A4_03.d	Avg	A5_01.d	A5_02.d	A5_03.d	Avg	A6_01.d	A6_02.d	A6_03.d	Avg	A7_01.d	A7_02.d	A7_03.d	Avg	A8_01.d	A8_02.d	A8_03.d	Avg	A9_01.d	A9_02.d	A9_03.d	Avg	A10_01.d	A10_02.d	A10_03.d	Avg
S1P (d18:0)	0.207676	0.181516	0.18447	0.191221	0.190145	0.219066	0.222619	0.21061	0.246161	0.241403	0.216879	0.234815	0.233285	0.219364	0.241772	0.231474	0.245626	0.296581	0.277068	0.273092	2.18813	2.18137	2.14274	2.17074	2.19627	2.18879	1.95011	2.11172	2.15561	2.18633	2.02972	2.12388	2.38006	2.46168	2.18581	2.34252	2.2603	2.41106	2.38866	2.35334
S1P (d18:1)	0.725682	0.668088	0.676487	0.690086	0.72949	0.811357	0.783421	0.774756	0.844323	0.949022	1.00597	0.933107	0.95495	0.948463	0.910251	0.937888	0.958232	1.02856	1.01707	1.00129	7.91697	7.47251	7.10949	7.49966	8.90677	8.69941	7.86437	8.49018	8.39262	7.53587	8.12303	8.01717	8.23363	8.20346	8.17656	8.20455	9.00369	8.6294	9.02198	8.88502
S1P (d18:2)	0.0258771	0.0247554	0.0233791	0.0246705	0.022462	0.0237778	0.0228444	0.0230281	0.0261769	0.0300675	0.0272674	0.0278373	0.0243202	0.0248292	0.0254834	0.0248776	0.0352235	0.0340319	0.0345913	0.0346156	0.244584	0.270254	0.262114	0.258984	0.315106	0.32164	0.298678	0.311808	0.266688	0.253946	0.239373	0.253336	0.254942	0.277124	0.248989	0.260352	0.314526	0.314175	0.326663	0.318455
Normalized pmol/million cells	WT (B1-B5)_Activated Thrombin																				KO (B6-B10)_Activated Thrombin
Biological replicate	B1				B2				B3				B4				B5				B6				B7				B8				B9				B10
Technical replicate	B1_01.d	B1_02.d	B1_03.d	Avg	B2_01.d	B2_02.d	B2_03.d	Avg	B3_01.d	B3_02.d	B3_03.d	Avg	B4_01.d	B4_02.d	B4_03.d	Avg	B5_01.d	B5_02.d	B5_03.d	Avg	B6_01.d	B6_02.d	B6_03.d	Avg	B7_01.d	B7_02.d	B7_03.d	Avg	B8_01.d	B8_02.d	B8_03.d	Avg	B9_01.d	B9_02.d	B9_03.d	Avg	B10_01.d	B10_02.d	B10_03.d	Avg
S1P (d18:0)	0.0477538	0.0457311	0.0477012	0.047062	0.0471855	0.0495571	0.0555038	0.0507488	0.0513903	0.0624142	0.0646261	0.0594769	0.05481	0.0575186	0.055475	0.0559345	0.0449551	0.0408711	0.0464958	0.0441074	2.48119	2.51499	2.2476	2.41459	2.37769	2.52031	2.52289	2.47363	2.59759	2.24886	2.22163	2.35603	2.39304	2.87342	2.91249	2.72632	2.55487	2.47223	2.34712	2.45807
S1P (d18:1)	0.160233	0.149946	0.168325	0.159501	0.168111	0.171931	0.17408	0.171374	0.196706	0.210012	0.217322	0.208013	0.220628	0.223188	0.234831	0.226216	0.19106	0.184474	0.180657	0.185397	7.12184	8.49433	7.45329	7.68982	7.62022	8.01027	8.23396	7.95482	8.20518	8.46078	8.06263	8.24286	8.31277	8.74776	8.37012	8.47688	9.19095	9.6942	8.31144	9.06553
S1P (d18:2)	0.00655402	0.00561159	0.00544255	0.00586939	0.00615193	0.00488574	0.00562843	0.00555537	0.00542318	0.00548904	0.00771021	0.00620748	0.0054183	0.00700575	0.00539711	0.00594039	0.0062842	0.00771238	0.00711664	0.00703774	0.257493	0.29589	0.249943	0.267775	0.252503	0.265106	0.251151	0.256253	0.237863	0.247075	0.256993	0.24731	0.244238	0.256634	0.27476	0.258544	0.321909	0.314479	0.321293	0.319227

## Sheet: Raw data S1P species (sheet 7)
Normalized pmol/million cells	WT (A1-A5)_Thrombin (-): Resting platelets																				KO (A6-A10)_Thrombin (-): Resting platelets
Biological replicate	A1				A2				A3				A4				A5				A6				A7				A8				A9				A10
Technical replicate	A1_01.d	A1_02.d	A1_03.d	Avg	A2_01.d	A2_02.d	A2_03.d	Avg	A3_01.d	A3_02.d	A3_03.d	Avg	A4_01.d	A4_02.d	A4_03.d	Avg	A5_01.d	A5_02.d	A5_03.d	Avg	A6_01.d	A6_02.d	A6_03.d	Avg	A7_01.d	A7_02.d	A7_03.d	Avg	A8_01.d	A8_02.d	A8_03.d	Avg	A9_01.d	A9_02.d	A9_03.d	Avg	A10_01.d	A10_02.d	A10_03.d	Avg
S1P (d18:0)	162256	150308	150556	154373	145577	155103	161974	154218	198450	172740	176223	182471	155668	145078	157292	152679	172546	206585	204077	194403	2.73466e+06	2.65367e+06	2.70733e+06	2.69856e+06	2.81889e+06	2.72759e+06	2.56507e+06	2.70385e+06	2.88859e+06	3.03258e+06	2.92754e+06	2.94957e+06	2.56675e+06	3.59527e+06	3.23968e+06	3.1339e+06	2.79584e+06	3.00025e+06	2.87621e+06	2.89076e+06
S1P (d18:1)	530973	516345	515418	520912	519734	535861	533507	529701	638158	630864	749636	672886	590164	578537	551772	573491	625735	671251	699282	665423	9.24438e+06	8.52409e+06	8.43997e+06	8.73615e+06	1.05967e+07	1.00641e+07	9.59316e+06	1.00847e+07	1.0455e+07	9.79727e+06	1.08697e+07	1.0374e+07	8.32033e+06	1.12535e+07	1.12972e+07	1.02903e+07	1.03369e+07	1.00409e+07	1.01213e+07	1.01663e+07
S1P (d18:2)	18920.8	19118.8	17800.5	18613.4	15993.6	15695	15548.1	15745.6	19773.1	19975	20308.4	20018.8	15022.5	15137.4	15439	15199.6	22984.7	22195.3	23767.3	22982.4	285420	308067	310942	301476	374633	371826	364064	370174	332016	329934	320129	327360	257470	379906	343811	327062	360852	365302	366205	364120
Normalized pmol/million cells	WT (B1-B5)_Activated Thrombin																				KO (B6-B10)_Activated Thrombin
Biological replicate	B1				B2				B3				B4				B5				B6				B7				B8				B9				B10
Technical replicate	B1_01.d	B1_02.d	B1_03.d	Avg	B2_01.d	B2_02.d	B2_03.d	Avg	B3_01.d	B3_02.d	B3_03.d	Avg	B4_01.d	B4_02.d	B4_03.d	Avg	B5_01.d	B5_02.d	B5_03.d	Avg	B6_01.d	B6_02.d	B6_03.d	Avg	B7_01.d	B7_02.d	B7_03.d	Avg	B8_01.d	B8_02.d	B8_03.d	Avg	B9_01.d	B9_02.d	B9_03.d	Avg	B10_01.d	B10_02.d	B10_03.d	Avg
S1P (d18:0)	31843.4	32013.6	35549	33135.3	31397.6	29839.2	32976	31404.3	38459.7	48328	48524.4	45104	41333.5	44010.9	40815.1	42053.2	29767.6	29689.9	31947.4	30468.3	3.83496e+06	3.51094e+06	3.29244e+06	3.54611e+06	4.05397e+06	4.30894e+06	4.09509e+06	4.15267e+06	3.75655e+06	3.37155e+06	3.20856e+06	3.44555e+06	3.72719e+06	4.2125e+06	4.16018e+06	4.03329e+06	3.42281e+06	3.34828e+06	3.1939e+06	3.32166e+06
S1P (d18:1)	100329	98696.8	117397	105474	104631	96981.2	97492.3	99701.4	137006	152626	153185	147606	154281	158794	159603	157559	116853	123207	115428	118496	1.04283e+07	1.11289e+07	1.0258e+07	1.06051e+07	1.2232e+07	1.28998e+07	1.25686e+07	1.25668e+07	1.11802e+07	1.18197e+07	1.08774e+07	1.12924e+07	1.21284e+07	1.21088e+07	1.13251e+07	1.18541e+07	1.15096e+07	1.21995e+07	1.05834e+07	1.14308e+07
S1P (d18:2)	4100.46	3690.94	3793.46	3861.62	3826.15	2754.37	3150.17	3243.56	3775.21	3987.11	5430.97	4397.76	3787.1	4981.39	3666.49	4145	3840.97	5146.75	4543.55	4510.42	376771	387397	343773	369314	405056	426651	383136	404948	323921	344966	346495	338461	356140	355033	371522	360898	402841	395499	408809	402383

## Sheet: PC (sheet 8)
Normalized pmol/million cells	WT-Thrombin (-)					KO-Thrombin (-)					WT-Thrombin (+)					KO-Thrombin (+)
Biological replicates	WT1	WT2	WT3	WT4	WT5	KO1	KO2	KO3	KO4	KO5	WT1	WT2	WT3	WT4	WT5	KO1	KO2	KO3	KO4	KO5
PC 30:0	0.600521	0.806498	0.955579	0.887269	0.754292	0.859974	0.988402	0.937774	0.982842	0.866032	0.595228	0.650603	0.971271	0.814058	0.697467	0.743638	0.925924	0.9078	0.897623	0.799915
PC 30:1	0.0181884	0.0288094	0.0793802	0.0480665	0.0450017	0.0300912	0.0702426	0.0313035	0.0480768	0.052602	0.0101304	0.0195597	0.0279411	0.0501116	0.0327825	0.0168392	0.0345494	0.0387824	0.0341016	0.031915
PC 31:0/PC O-32:0	1.15611	1.82236	2.03089	1.84598	1.81254	1.30041	1.20464	1.2285	1.36418	1.60515	1.38657	1.63275	2.00112	2.03514	1.81134	1.2775	1.27372	1.27902	1.49411	1.67386
PC 31:1/PC O-32:1/PC P-32:0	0.052731	0.112946	0.142734	0.0951521	0.0870034	0.0478291	0.0984398	0.0862513	0.0916008	0.0855575	0.0653283	0.0774065	0.122401	0.0878049	0.0859631	0.0724944	0.0861432	0.0444935	0.0689256	0.0716994
PC 32:0	17.0882	24.4973	26.0097	25.3965	23.4129	19.2515	18.7831	20.2862	21.7968	22.2503	16.9726	19.9207	24.5267	24.3098	22.182	17.9003	17.8295	17.4878	19.2792	22.1816
PC 32:1	1.63069	2.32177	2.40403	2.73603	2.28372	1.9374	2.31884	2.49296	2.2465	2.50731	1.71984	1.87981	2.28149	2.48337	2.06515	1.7186	2.01692	1.9354	1.95983	2.08715
PC 32:2	0.0463115	0.120148	0.113508	0.12785	0.12111	0.103577	0.0966045	0.125547	0.12438	0.1361	0.0837709	0.0793486	0.113352	0.126229	0.0794066	0.0894763	0.0902891	0.087526	0.078607	0.122559
PC 33:0/PC O-34:0	0.522571	0.820903	0.846031	0.671623	0.728712	0.603407	0.658045	0.638559	0.694563	0.664338	0.495612	0.661562	0.791083	0.699225	0.616166	0.517307	0.567839	0.545742	0.585796	0.547072
PC 33:1/PC O-34:1/PC P-34:0	2.04673	3.1047	3.43918	3.36973	2.76674	2.12349	2.4967	2.44134	2.6668	2.34126	2.11973	2.51433	3.13845	3.35616	2.86213	2.08578	2.49063	2.36373	2.44144	2.32265
PC 33:2/PC O-34:2/PC P-34:1	0.500409	0.763612	0.825101	0.754841	0.767398	0.662956	0.636522	0.701832	0.770867	0.78903	0.536654	0.65421	0.796322	0.739256	0.748025	0.597793	0.705883	0.652128	0.661946	0.678958
PC 34:0	2.58703	3.78974	4.39985	3.83208	3.51203	3.54648	3.93225	3.74494	4.03535	3.80636	2.66872	3.13635	4.03749	3.57648	3.39146	3.40395	3.5784	3.46518	3.5022	3.24979
PC 34:1	9.83042	14.186	16.1877	16.2491	13.5493	12.791	13.5675	13.9456	15.1791	15.1302	9.34715	11.154	13.5345	13.9864	12.594	11.2338	11.6213	11.7727	12.5422	12.5952
PC 34:2	6.84784	10.2944	11.3617	11.069	9.35784	12.5776	12.8272	12.4566	13.446	14.2398	6.60907	7.89172	9.50077	9.33288	8.5459	9.92616	10.5087	9.48733	11.1716	11.5558
PC 34:3	0.393724	0.519387	0.560375	0.677673	0.566548	0.595489	0.617835	0.563464	0.553793	0.655148	0.350929	0.412419	0.471983	0.530774	0.451234	0.405141	0.481081	0.402965	0.486236	0.519384
PC 34:4	0.0554821	0.104925	0.134437	0.0841982	0.0699501	0.0703183	0.100275	0.116556	0.115821	0.0969651	0.0427297	0.0568758	0.0835058	0.0708575	0.0448757	0.0587947	0.0961241	0.0500718	0.110541	0.0722823
PC 35:0/PC O-36:0	0.0593032	0.108035	0.137831	0.119512	0.116689	0.0772868	0.106615	0.128877	0.118553	0.107422	0.0563668	0.0819843	0.0949363	0.0987622	0.116414	0.0783453	0.0981203	0.0996122	0.0547648	0.111338
PC 35:1/PC O-36:1/PC P-36:0	0.182342	0.221636	0.310356	0.351834	0.248378	0.241205	0.228914	0.260086	0.286275	0.251127	0.164814	0.220706	0.228292	0.284891	0.197569	0.194936	0.214667	0.233757	0.22036	0.265375
PC 35:2/PC O-36:2/PC P-36:1	0.205116	0.306099	0.356551	0.401699	0.273958	0.322926	0.352715	0.341508	0.358026	0.385959	0.193128	0.319059	0.355297	0.38716	0.30597	0.251162	0.330292	0.334697	0.302724	0.382105
PC 35:3/PC O-36:3/PC P-36:2	0.360557	0.569148	0.655971	0.570586	0.419858	0.405914	0.491698	0.493863	0.527752	0.522693	0.317161	0.415193	0.468014	0.437271	0.519713	0.402715	0.458816	0.439091	0.452279	0.524484
PC 35:4/PC O-36:4/PC P-36:3	1.77543	2.68696	3.01796	2.74257	2.1285	2.18003	2.42929	2.49596	2.61782	2.46263	1.71126	2.05183	2.63202	2.32427	2.00789	1.93237	2.46698	2.18323	2.24926	2.31041
PC 35:5/PC O-36:5/PC P-36:4	0.178215	0.342111	0.362019	0.288072	0.260378	0.150931	0.270292	0.248763	0.285	0.232273	0.191959	0.240959	0.283539	0.217686	0.239823	0.210919	0.218352	0.203475	0.248103	0.185515
PC 35:6/PC O-36:6/PC P-36:5	0.137865	0.256501	0.296214	0.297555	0.267168	0.3196	0.313839	0.279234	0.298659	0.261109	0.198583	0.218625	0.295604	0.21228	0.219862	0.255871	0.248602	0.246906	0.259085	0.23448
PC 36:0/PC 37:7/PC O-38:7/PC P-38:6	0.407633	0.615145	0.714045	0.633366	0.609971	0.481617	0.597146	0.55697	0.52156	0.534259	0.415478	0.552805	0.591526	0.594473	0.557595	0.51374	0.508874	0.475748	0.488115	0.508891
PC 36:1	1.86927	3.00387	3.28494	3.13135	2.69726	2.45607	2.81888	2.6245	2.90628	2.67763	1.90115	2.35008	2.70473	2.83883	2.54844	2.27258	2.496	2.18961	2.28697	2.54999
PC 36:2	3.8356	5.64909	6.32628	6.27906	5.15309	6.65775	6.75197	6.63019	7.27816	6.87803	3.59786	4.58765	5.42502	5.49606	4.78436	5.70051	5.89244	5.3525	5.95911	5.70069
PC 36:3	2.3758	3.74669	4.32481	4.16544	3.27881	4.00197	4.49536	4.50122	4.86613	4.36834	2.15246	2.50129	3.22593	3.03402	2.80575	3.2143	3.4339	3.2698	3.54252	3.23172
PC 36:5	8.03131	11.6788	14.4282	12.8298	10.2566	12.32	13.5456	14.8582	14.9362	11.5314	5.94605	7.06869	9.35297	8.11998	6.83188	8.75912	9.62086	10.1266	9.92226	8.36027
PC 37:3/PC O-38:3/PC P-38:2	0.081007	0.196755	0.267366	0.203384	0.216008	0.175637	0.247267	0.196646	0.221444	0.207239	0.134034	0.19962	0.289095	0.207021	0.202232	0.204069	0.18672	0.196568	0.201719	0.208978
PC 37:4/PC O-38:4/PC P-38:3	0.616876	0.989012	1.16676	0.960186	0.802452	0.786647	1.08701	1.00754	1.08446	1.00926	0.505483	0.758945	1.01731	0.775926	0.799894	0.818416	0.853754	0.83754	0.834044	0.914022
PC 37:5/PC O-38:5/PC P-38:4	1.3033	2.08344	2.49831	2.38779	1.60964	1.91712	2.27046	2.07519	2.1782	2.20485	1.20176	1.53981	1.86301	1.78327	1.43529	1.54907	1.90145	1.73086	1.98801	1.96663
PC 37:6/PC O-38:6/PC P-38:5	0.462351	0.748552	0.873182	0.756312	0.578549	0.522161	0.764493	0.659206	0.73226	0.663704	0.464831	0.605519	0.698528	0.667522	0.671387	0.531721	0.683925	0.572571	0.581605	0.595455
PC 38:0/PC 39:7/PC O-40:7/PC P-40:6	0.207256	0.376322	0.347123	0.3793	0.289748	0.299803	0.407607	0.326523	0.421218	0.349201	0.238065	0.258577	0.318783	0.29278	0.315295	0.239602	0.362846	0.292462	0.283072	0.292918
PC 38:1/PC 39:8/PC O-40:8/PC P-40:7	0.186316	0.316248	0.25379	0.320117	0.301433	0.192108	0.279469	0.258754	0.223083	0.222291	0.174685	0.257189	0.225275	0.259762	0.243465	0.187372	0.222959	0.168013	0.228018	0.188721
PC 38:2	0.360252	0.48272	0.577345	0.604101	0.531336	0.478608	0.591473	0.457398	0.613889	0.528713	0.386385	0.441273	0.530722	0.507544	0.476003	0.482915	0.486916	0.406949	0.481612	0.537891
PC 38:3	1.2579	1.79715	2.13308	1.90893	1.67312	1.80579	1.86335	2.08368	2.0032	1.76692	1.07577	1.22338	1.53946	1.43994	1.39887	1.57461	1.6424	1.49644	1.66404	1.43661
PC 38:4	5.88554	9.10212	11.3998	9.02604	7.57766	8.17308	9.52313	9.19209	9.5141	7.10681	4.63481	5.64624	7.80843	6.59954	5.62782	6.81048	7.18367	7.19014	7.37866	5.78973
PC 38:5	1.67425	2.758	3.43729	3.18678	2.49736	2.65911	2.94468	3.14101	3.3987	2.77602	1.39255	1.68699	2.20687	2.21499	1.88711	2.11646	2.21039	2.18828	2.24695	2.07914
PC 38:6	1.32271	1.85018	2.25281	2.03008	1.65148	2.06552	2.40927	2.41287	2.42751	1.86959	1.06474	1.18288	1.64678	1.45353	1.23102	1.4683	1.51848	1.64732	1.62069	1.31595
PC 38:7	0.0625129	0.0942852	0.117845	0.123763	0.108794	0.101993	0.105781	0.0854187	0.110358	0.123425	0.0590942	0.0665863	0.100969	0.100808	0.0802808	0.062505	0.0786191	0.0620252	0.0884329	0.0700964
PC 38:9/PC 37:2/PC O-38:2/PC P-38:1	0.0929287	0.146175	0.17705	0.157606	0.142584	0.101201	0.128472	0.111227	0.166448	0.177136	0.104421	0.123739	0.124782	0.144637	0.131713	0.102177	0.118082	0.120464	0.129615	0.171671
PC 39:5/PC O-40:5/PC P-40:4	0.071225	0.144865	0.220982	0.181312	0.173849	0.103894	0.138316	0.111727	0.14332	0.1117	0.0872776	0.113335	0.169552	0.155887	0.16027	0.0856233	0.12622	0.0984169	0.118489	0.144856
PC 39:6/PC O-40:6/PC P-40:5	0.153302	0.252737	0.306773	0.244583	0.246957	0.206679	0.264119	0.181327	0.218349	0.21326	0.153645	0.194487	0.259567	0.220024	0.192616	0.204497	0.262422	0.206131	0.203887	0.225882
PC 40:0/PC 41:7/PC O-42:7/PC P-42:6	0.0886491	0.121294	0.156309	0.146979	0.0909509	0.0821964	0.0874279	0.0594434	0.0875944	0.0739914	0.0946806	0.0905851	0.141769	0.140838	0.123408	0.0843389	0.0502118	0.0637518	0.0709486	0.0709708
PC 40:1/PC 41:8/PC-O 42:8/PC-P 42:7	0.0638885	0.0828269	0.133306	0.128995	0.103899	0.0440281	0.0762491	0.0639392	0.0608244	0.0739914	0.0597436	0.0844813	0.125576	0.0778702	0.0821749	0.0488053	0.0626496	0.0508686	0.0810635	0.0555233
PC 40:3	0.0984311	0.179404	0.187609	0.155481	0.164059	0.114188	0.116626	0.122384	0.139313	0.119939	0.0658479	0.111393	0.16209	0.170204	0.124574	0.110311	0.10933	0.0606971	0.083231	0.114981
PC 40:4	0.325251	0.582244	0.738179	0.592821	0.478913	0.495713	0.646866	0.60992	0.617896	0.495283	0.284561	0.392443	0.553425	0.415356	0.454148	0.39929	0.544959	0.388886	0.457915	0.360683
PC 40:5	0.513859	0.642154	0.883175	0.828412	0.676447	0.558587	0.781845	0.732969	0.80911	0.666873	0.404179	0.481918	0.674873	0.610251	0.60553	0.46151	0.498279	0.50085	0.582906	0.466483
PC 40:6	0.661353	1.02208	1.10321	1.08951	0.919615	0.953415	1.25336	1.14225	1.17023	0.763679	0.583929	0.702346	0.885384	0.861247	0.707229	0.788876	0.850069	0.902487	0.795029	0.641069
PC 40:7	0.299573	0.414953	0.560375	0.503227	0.398226	0.487794	0.538249	0.609753	0.636653	0.491005	0.229364	0.28965	0.358154	0.377663	0.323892	0.315665	0.346569	0.384238	0.353876	0.371759
PC 40:8	0.189679	0.341293	0.519082	0.448457	0.265905	0.428403	0.416283	0.494529	0.402825	0.436818	0.151437	0.22459	0.297351	0.253188	0.20296	0.265147	0.290522	0.305478	0.305325	0.293501
PC 41:2/PC O-42:2/PC P-42:1	0.147952	0.21427	0.250019	0.283167	0.18427	0.192267	0.205222	0.205638	0.221627	0.216112	0.0827319	0.108341	0.168599	0.150627	0.119474	0.127864	0.157238	0.178505	0.201575	0.159429
PC 41:3/PC O-42:3/PC P-42:2	0.22468	0.352751	0.494194	0.452708	0.260694	0.320233	0.379243	0.469553	0.3471	0.382157	0.191699	0.209608	0.297509	0.242376	0.195238	0.264719	0.282998	0.289805	0.291308	0.225591
PC 41:6/PC O-42:6/PC P-42:5	0.0573163	0.0746424	0.0989896	0.0873045	0.102793	0.0490961	0.0957702	0.0652712	0.0839522	0.0757342	0.0788356	0.0706092	0.0989052	0.0749482	0.0788238	0.0373888	0.0689453	0.0552516	0.0644462	0.0671818
PC 42:0	0.081007	0.11049	0.133494	0.129485	0.0877929	0.0891649	0.0538916	0.050452	0.0657413	0.0532357	0.0498729	0.081152	0.119544	0.108112	0.094268	0.0490907	0.0618818	0.0430325	0.0375695	0.0584379
PC 42:1	0.0907889	0.181859	0.233427	0.237226	0.155532	0.0848888	0.0959371	0.059943	0.11309	0.0896769	0.087927	0.133173	0.163995	0.138647	0.142786	0.0646456	0.0953564	0.0735802	0.101727	0.107403
PC 42:2	0.184329	0.255683	0.306585	0.328291	0.253905	0.124482	0.207891	0.148359	0.20123	0.198208	0.12741	0.179367	0.252264	0.252165	0.214179	0.138567	0.165376	0.109839	0.184669	0.167007
PC 42:3	0.089719	0.134716	0.161023	0.166107	0.148427	0.146338	0.100275	0.0807565	0.100706	0.115503	0.0941611	0.114029	0.142563	0.145075	0.169595	0.108171	0.106566	0.0966903	0.0697926	0.120373
PC 42:4	0.150551	0.234403	0.31111	0.21025	0.196744	0.142379	0.227079	0.15785	0.23055	0.198683	0.103772	0.138444	0.185586	0.202346	0.205874	0.0966116	0.168294	0.151543	0.127736	0.124017
PC 42:5	0.0533423	0.0867554	0.123313	0.12785	0.129637	0.0950248	0.117293	0.0944102	0.093604	0.0873003	0.0592241	0.0697769	0.112876	0.104314	0.0932481	0.0679278	0.102573	0.0443606	0.100282	0.0827749
PC 42:6	0.0947629	0.095431	0.134437	0.143873	0.104215	0.0848888	0.134312	0.113559	0.131483	0.110749	0.0493534	0.0679735	0.107161	0.0702731	0.0772211	0.0914742	0.102727	0.0762366	0.078318	0.0804432
PC 42:7	0.0508968	0.0797168	0.108606	0.0987489	0.0731081	0.0557479	0.101276	0.0820886	0.0939682	0.0798536	0.0363657	0.0613149	0.0852521	0.0750943	0.032054	0.068784	0.0514402	0.0337353	0.0442164	0.041096
PC 42:8/PC 41:1/PC O-42:1/PC P-42:0	0.096597	0.127514	0.210424	0.148941	0.0835295	0.124324	0.177025	0.154853	0.146416	0.13103	0.0641594	0.0713028	0.123989	0.104752	0.0775125	0.0929013	0.107487	0.114355	0.124846	0.0842322
Total	80.0957	119.151	136.582	128.434	108.825	110.379	119.636	121.035	128.328	119.629	74.4272	89.3316	111.912	107.643	96.3207	93.954	100.357	96.8141	103.506	102.507

## Sheet: Raw data PC (sheet 9)
	Raw Data	WT-Thrombin (-)								KO-Thrombin (-)								WT-Thrombin (+)								KO-Thrombin (+)
		A1_LPC-LPC-PG-PI-PS_01	A2_LPC-LPC-PG-PI-PS_01	A3_LPC-LPC-PG-PI-PS_01	A4_LPC-LPC-PG-PI-PS_01	A5_LPC-LPC-PG-PI-PS_01	Average	Std. Dev.	CoV%	A6_LPC-LPC-PG-PI-PS_01	A7_LPC-LPC-PG-PI-PS_01	A8_LPC-LPC-PG-PI-PS_01	A9_LPC-LPC-PG-PI-PS_01	A10_LPC-LPC-PG-PI-PS_01	Average	Std. Dev.	CoV%	B1_LPC-LPC-PG-PI-PS_01	B2_LPC-LPC-PG-PI-PS_01	B3_LPC-LPC-PG-PI-PS_01	B4_LPC-LPC-PG-PI-PS_01	B5_LPC-LPC-PG-PI-PS_01	Average	Std. Dev.	CoV%	B6_LPC-LPC-PG-PI-PS_01	B7_LPC-LPC-PG-PI-PS_01	B8_LPC-LPC-PG-PI-PS_01	B9_LPC-LPC-PG-PI-PS_01	B10_LPC-LPC-PG-PI-PS_01	Average	Std. Dev.	CoV%
	PC 28:0 (IS)	50422	47081	40873	47138	48807	46864.2	3621.08	7.72675	48661	46190	46284	42319	48641	46419	2590.58	5.58087	59338	55555	48544	52750	52894	53816.2	3977.97	7.39177	54004	50189	58025	53334	52883	53687	2825.14	5.26225
	PC 30:0	3929	4927	5068	5427	4777	4825.6	556.097	11.5239	5430	5924	5632	5397	5466	5569.8	217.661	3.90787	4583	4690	6118	5572	4787	5150	667.077	12.9529	5211	6030	6835	6212	5489	5955.4	635.76	10.6754
	PC 30:1	119	176	421	294	285	259	116.87	45.1234	190	421	188	264	332	279	99.2472	35.5725	78	141	176	343	225	192.6	99.676	51.7528	118	225	292	236	219	218	62.9484	28.8754
	PC 31:0/PC O-32:0	7564	11133	10771	11291	11479	10447.6	1632.84	15.6288	8211	7220	7378	7491	10131	8086.2	1204.46	14.8953	10676	11770	12605	13930	12432	12282.6	1192.07	9.70535	8952	8295	9630	10340	11486	9740.6	1237.9	12.7087
	PC 31:1/PC O-32:1/PC P-32:0	345	690	757	582	551	585	157.618	26.9433	302	590	518	503	540	490.6	110.448	22.5129	503	558	771	601	590	604.6	100.51	16.6242	508	561	335	477	492	474.6	84.2277	17.7471
	PC 32:0	111802	149657	137945	155338	148276	140604	17281	12.2906	121557	112577	121833	119691	140434	123218	10328.8	8.38253	130682	143602	154493	166394	152244	149483	13292.6	8.89236	125435	116113	131669	133422	152210	131770	13283.5	10.0808
	PC 32:1	10669	14184	12750	16735	14463	13760.2	2241.59	16.2904	12233	13898	14972	12336	15825	13852.8	1586.56	11.453	13242	13551	14371	16998	14174	14467.2	1486.67	10.2761	12043	13135	14572	13563	14322	13527	1010.11	7.46734
	PC 32:2	303	734	602	782	767	637.6	200.071	31.3787	654	579	754	683	859	705.8	106.154	15.0403	645	572	714	864	545	668	127.873	19.1427	627	588	659	544	841	651.8	114.187	17.5187
	PC 33:0/PC O-34:0	3419	5015	4487	4108	4615	4328.8	602.971	13.9293	3810	3944	3835	3814	4193	3919.2	162.529	4.147	3816	4769	4983	4786	4229	4516.6	481.499	10.6607	3625	3698	4109	4054	3754	3848	218.873	5.68797
	PC 33:1/PC O-34:1/PC P-34:0	13391	18967	18240	20611	17522	17746.2	2690.69	15.1621	13408	14964	14662	14644	14777	14491	618.681	4.26941	16321	18125	19769	22972	19644	19366.2	2452.3	12.6628	14616	16220	17797	16896	15938	16293.4	1179.97	7.24201
	PC 33:2/PC O-34:2/PC P-34:1	3274	4665	4376	4617	4860	4358.4	630.221	14.4599	4186	3815	4215	4233	4980	4285.8	424.655	9.90841	4132	4716	5016	5060	5134	4811.6	411.831	8.55913	4189	4597	4910	4581	4659	4587.2	258.869	5.64329
	PC 34:0	16926	23152	23335	23439	22242	21818.8	2775.78	12.722	22393	23568	22491	22159	24024	22927	818.438	3.56976	20548	22609	25432	24480	23277	23269.2	1869.8	8.03551	23853	23304	26090	24237	22300	23956.8	1397.4	5.83302
	PC 34:1	64317	86664	85853	99388	85809	84406.2	12621.3	14.9531	80764	81317	83753	83352	95495	84936.2	6039.53	7.11067	71969	80406	85253	95733	86438	83959.8	8701.02	10.3633	78720	75683	88639	86798	86428	83253.6	5690.11	6.83468
	PC 34:2	44803	62890	60258	67704	59264	58983.8	8574.64	14.5373	79417	76880	74811	73835	89875	78963.6	6464.37	8.18652	50887	56889	59845	63881	58654	58031.2	4749.79	8.18489	69557	68437	71432	77313	79296	73207	4826	6.59227
	PC 34:3	2576	3173	2972	4145	3588	3290.8	600.923	18.2607	3760	3703	3384	3041	4135	3604.6	412.755	11.4508	2702	2973	2973	3633	3097	3075.6	343.432	11.1664	2839	3133	3034	3365	3564	3187	283.391	8.8921
	PC 34:4	363	641	713	515	443	535	142.625	26.659	444	601	700	636	612	598.6	94.5611	15.797	329	410	526	485	308	411.6	94.9121	23.0593	412	626	377	765	496	535.2	160.308	29.9529
	PC 35:0/PC O-36:0	388	660	731	731	739	649.8	149.822	23.0567	488	639	774	651	678	646	103.012	15.9462	434	591	598	676	799	619.6	133.32	21.5172	549	639	750	379	764	616.2	158.939	25.7935
	PC 35:1/PC O-36:1/PC P-36:0	1193	1354	1646	2152	1573	1583.6	364.818	23.0373	1523	1372	1562	1572	1585	1522.8	87.4168	5.74053	1269	1591	1438	1950	1356	1520.8	267.656	17.5997	1366	1398	1760	1525	1821	1574	207.513	13.1838
	PC 35:2/PC O-36:2/PC P-36:1	1342	1870	1891	2457	1735	1859	400.442	21.5407	2039	2114	2051	1966	2436	2121.2	183.659	8.65827	1487	2300	2238	2650	2100	2155	424.908	19.7173	1760	2151	2520	2095	2622	2229.6	347.537	15.5874
	PC 35:3/PC O-36:3/PC P-36:2	2359	3477	3479	3490	2659	3092.8	543.409	17.5701	2563	2947	2966	2898	3299	2934.6	261.416	8.90806	2442	2993	2948	2993	3567	2988.6	398.436	13.3319	2822	2988	3306	3130	3599	3169	299.316	9.44512
	PC 35:4/PC O-36:4/PC P-36:3	11616	16415	16006	16775	13480	14858.4	2226.35	14.9838	13765	14560	14990	14375	15543	14646.6	667.072	4.55445	13176	14791	16579	15909	13781	14847.2	1419.45	9.56042	13541	16066	16438	15566	15854	15493	1136.59	7.33612
	PC 35:5/PC O-36:5/PC P-36:4	1166	2090	1920	1762	1649	1717.4	350.21	20.3919	953	1620	1494	1565	1466	1419.6	267.724	18.8591	1478	1737	1786	1490	1646	1627.4	140.278	8.61974	1478	1422	1532	1717	1273	1484.4	162.013	10.9144
	PC 35:6/PC O-36:6/PC P-36:5	902	1567	1571	1820	1692	1510.4	355.618	23.5446	2018	1881	1677	1640	1648	1772.8	168.981	9.53189	1529	1576	1862	1453	1509	1585.8	160.579	10.1261	1793	1619	1859	1793	1609	1734.6	113.397	6.53734
	PC 36:0/PC 37:7/PC O-38:7/PC P-38:6	2667	3758	3787	3874	3863	3589.8	518.205	14.4355	3041	3579	3345	2864	3372	3240.2	284.757	8.78826	3199	3985	3726	4069	3827	3761.2	341.491	9.07931	3600	3314	3582	3378	3492	3473.2	125.177	3.60407
	PC 36:1	12230	18351	17422	19153	17082	16847.6	2705.65	16.0596	15508	16895	15762	15959	16900	16204.8	652.246	4.02502	14638	16941	17037	19431	17491	17107.6	1708.57	9.9872	15925	16255	16486	15827	17498	16398.2	668.574	4.07712
	PC 36:2	25095	34511	33552	38406	32635	32839.8	4855.58	14.7857	42038	40468	39819	39966	43411	41140.4	1544.24	3.75359	27702	33071	34172	37619	32837	33080.2	3562.9	10.7705	39946	38374	40300	41240	39118	39795.6	1100.39	2.7651
	PC 36:3	15544	22889	22937	25478	20765	21522.6	3735.99	17.3584	25269	26943	27033	26721	27571	26707.4	862.628	3.22992	16573	18031	20320	20767	19257	18989.6	1714.61	9.02918	22524	22363	24619	24516	22176	23239.6	1218.98	5.24529
	PC 36:5	52546	71347	76521	78474	64956	68768.8	10472	15.2278	77790	81186	89234	82018	72781	80601.8	6040.13	7.4938	45782	50956	58914	55579	46890	51624.2	5607.41	10.862	61379	62655	76245	68667	57368	65262.8	7355.43	11.2705
	PC 37:3/PC O-38:3/PC P-38:2	530	1202	1418	1244	1368	1152.4	358.908	31.1444	1109	1482	1181	1216	1308	1259.2	143.669	11.4095	1032	1439	1821	1417	1388	1419.4	279.615	19.6995	1430	1216	1480	1396	1434	1391.2	102.397	7.36036
	PC 37:4/PC O-38:4/PC P-38:3	4036	6042	6188	5873	5082	5444.2	895.641	16.4513	4967	6515	6051	5955	6370	5971.6	606.178	10.151	3892	5471	6408	5311	5490	5314.4	904.786	17.0252	5735	5560	6306	5772	6272	5929	338.461	5.70857
	PC 37:5/PC O-38:5/PC P-38:4	8527	12728	13250	14605	10194	11860.8	2454.84	20.6971	12105	13608	12463	11961	13916	12810.6	894.186	6.98005	9253	11100	11735	12206	9851	10829	1248.07	11.5252	10855	12383	13032	13758	13495	12704.6	1158.23	9.11665
	PC 37:6/PC O-38:6/PC P-38:5	3025	4573	4631	4626	3664	4103.8	729.386	17.7734	3297	4582	3959	4021	4189	4009.6	466.453	11.6334	3579	4365	4400	4569	4608	4304.2	418.689	9.72746	3726	4454	4311	4025	4086	4120.4	279.934	6.79387
	PC 38:0/PC 39:7/PC O-40:7/PC P-40:6	1356	2299	1841	2320	1835	1930.2	398.335	20.637	1893	2443	1961	2313	2204	2162.8	232.532	10.7514	1833	1864	2008	2004	2164	1974.6	132.415	6.70593	1679	2363	2202	1959	2010	2042.6	258.999	12.6799
	PC 38:1/PC 39:8/PC O-40:8/PC P-40:7	1219	1932	1346	1958	1909	1672.8	359.53	21.4927	1213	1675	1554	1225	1403	1414	202.462	14.3184	1345	1854	1419	1778	1671	1613.4	222.559	13.7944	1313	1452	1265	1578	1295	1380.6	131.648	9.53559
	PC 38:2	2357	2949	3062	3695	3365	3085.6	499.877	16.2003	3022	3545	2747	3371	3337	3204.4	317.739	9.9157	2975	3181	3343	3474	3267	3248	186.735	5.74923	3384	3171	3064	3333	3691	3328.6	239.412	7.19259
	PC 38:3	8230	10979	11313	11676	10596	10558.8	1361.82	12.8975	11402	11168	12514	11000	11152	11447.2	613.431	5.35878	8283	8819	9697	9856	9601	9251.2	672.883	7.27347	11034	10696	11267	11516	9858	10874.2	643.458	5.91729
	PC 38:4	38507	55606	60460	55208	47990	51554.2	8544.2	16.5732	51606	57077	55205	52244	44855	52197.4	4666.88	8.94082	35686	40702	49185	45172	38626	41874.2	5351.21	12.7793	47724	46783	54136	51064	39729	47887.2	5406.98	11.2911
	PC 38:5	10954	16849	18230	19492	15816	16268.2	3279.64	20.1598	16790	17649	18864	18663	17521	17897.4	858.803	4.79848	10722	12161	13901	15161	12952	12979.4	1686.35	12.9925	14831	14395	16476	15550	14267	15103.8	916.389	6.06728
	PC 38:6	8654	11303	11948	12417	10459	10956.2	1481.99	13.5265	13042	14440	14491	13330	11800	13420.6	1113.87	8.2997	8198	8527	10373	9949	8449	9099.2	988.314	10.8616	10289	9889	12403	11216	9030	10565.4	1293.39	12.2417
	PC 38:7	409	576	625	757	689	611.2	131.933	21.5858	644	634	513	606	779	635.2	95.5809	15.0474	455	480	636	690	551	562.4	100.191	17.815	438	512	467	612	481	502	67.0112	13.3488
	PC 38:9/PC 37:2/PC O-38:2/PC P-38:1	608	893	939	964	903	861.4	144.472	16.7718	639	770	668	914	1118	821.8	197.477	24.0298	804	892	786	990	904	875.2	82.639	9.4423	716	769	907	897	1178	893.4	178.984	20.034
	PC 39:5/PC O-40:5/PC P-40:4	466	885	1172	1109	1101	946.6	289.737	30.6081	656	829	671	787	705	729.6	75.2183	10.3095	672	817	1068	1067	1100	944.8	190.362	20.1484	600	822	741	820	994	795.4	143.087	17.9893
	PC 39:6/PC O-40:6/PC P-40:5	1003	1544	1627	1496	1564	1446.8	252.505	17.4526	1305	1583	1089	1199	1346	1304.4	184.97	14.1804	1183	1402	1635	1506	1322	1409.6	172.61	12.2453	1433	1709	1552	1411	1550	1531	118.838	7.76212
	PC 40:0/PC 41:7/PC O-42:7/PC P-42:6	580	741	829	899	576	725	145.408	20.0563	519	524	357	481	467	469.6	67.4818	14.3701	729	653	893	964	847	817.2	125.424	15.348	591	327	480	491	487	475.2	94.5844	19.9041
	PC 40:1/PC 41:8/PC-O 42:8/PC-P 42:7	418	506	707	789	658	615.6	151.061	24.5388	278	457	384	334	467	384	80.5512	20.9769	460	609	791	533	564	591.4	124.074	20.9797	342	408	383	561	381	415	84.9618	20.4727
	PC 40:3	644	1096	995	951	1039	945	176.617	18.6896	721	699	735	765	757	735.4	26.8104	3.6457	507	803	1021	1165	855	870.2	248.148	28.5161	773	712	457	576	789	661.4	141.747	21.4314
	PC 40:4	2128	3557	3915	3626	3033	3251.8	704.238	21.6569	3130	3877	3663	3393	3126	3437.8	330.749	9.62094	2191	2829	3486	2843	3117	2893.2	474.664	16.4062	2798	3549	2928	3169	2475	2983.8	403.194	13.5128
	PC 40:5	3362	3923	4684	5067	4284	4264	661.72	15.5188	3527	4686	4402	4443	4209	4253.4	440.114	10.3473	3112	3474	4251	4177	4156	3834	511.397	13.3385	3234	3245	3771	4034	3201	3497	382.012	10.924
	PC 40:6	4327	6244	5851	6664	5824	5782	882.457	15.2621	6020	7512	6860	6426	4820	6327.6	1007.9	15.9286	4496	5063	5577	5895	4854	5177	560.493	10.8266	5528	5536	6795	5502	4399	5552	848.203	15.2774
	PC 40:7	1960	2535	2972	3078	2522	2613.4	443.249	16.9606	3080	3226	3662	3496	3099	3312.6	256.39	7.73984	1766	2088	2256	2585	2223	2183.6	296.414	13.5746	2212	2257	2893	2449	2551	2472.4	272.871	11.0367
	PC 40:8	1241	2085	2753	2743	1684	2101.2	661.629	31.4882	2705	2495	2970	2212	2757	2627.8	287.349	10.935	1166	1619	1873	1733	1393	1556.8	280.38	18.01	1858	1892	2300	2113	2014	2035.4	179.253	8.80679
	PC 41:2/PC O-42:2/PC P-42:1	968	1309	1326	1732	1167	1300.4	280.755	21.5899	1214	1230	1235	1217	1364	1252	63.2179	5.04935	637	781	1062	1031	820	866.2	178.482	20.6051	896	1024	1344	1395	1094	1150.6	212.83	18.4973
	PC 41:3/PC O-42:3/PC P-42:2	1470	2155	2621	2769	1651	2133.2	573.371	26.8784	2022	2273	2820	1906	2412	2286.6	358.92	15.6967	1476	1511	1874	1659	1340	1572	203.429	12.9408	1855	1843	2182	2016	1548	1888.8	235.335	12.4595
	PC 41:6/PC O-42:6/PC P-42:5	375	456	525	534	651	508.2	102.234	20.1168	310	574	392	461	478	443	98.7421	22.2894	607	509	623	513	541	558.6	53.2428	9.53148	262	449	416	446	461	406.8	82.6238	20.3107
	PC 42:0	530	675	708	792	556	652.2	108.817	16.6846	563	323	303	361	336	377.2	105.977	28.0958	384	585	753	740	647	621.8	149.769	24.0863	344	403	324	260	401	346.4	59.492	17.1744
	PC 42:1	594	1111	1238	1451	985	1075.8	319.648	29.7126	536	575	360	621	566	531.6	100.654	18.9342	677	960	1033	949	980	919.8	139.516	15.1681	453	621	554	704	737	613.8	114.89	18.7178
	PC 42:2	1206	1562	1626	2008	1608	1602	284.545	17.7619	786	1246	891	1105	1251	1055.8	210.149	19.9043	981	1293	1589	1726	1470	1411.8	288.622	20.4436	971	1077	827	1278	1146	1059.8	171.332	16.1665
	PC 42:3	587	823	854	1016	940	844	162.319	19.2321	924	601	485	553	729	658.4	173.205	26.3069	725	822	898	993	1164	920.4	168.06	18.2595	758	694	728	483	826	697.8	129.542	18.5644
	PC 42:4	985	1432	1650	1286	1246	1319.8	245.102	18.5712	899	1361	948	1266	1254	1145.6	207.666	18.1273	799	998	1169	1385	1413	1152.8	260.298	22.5797	677	1096	1141	884	851	929.8	190.028	20.4375
	PC 42:5	349	530	654	782	821	627.2	193.056	30.7806	600	703	567	514	551	587	71.8505	12.2403	456	503	711	714	640	604.8	119.318	19.7284	476	668	334	694	568	548	147.56	26.927
	PC 42:6	620	583	713	880	660	691.2	116.05	16.7897	536	805	682	722	699	688.8	97.5997	14.1695	380	490	675	481	530	511.2	106.957	20.9226	641	669	574	542	552	595.6	56.3232	9.45654
	PC 42:7	333	487	576	604	463	492.6	106.941	21.7094	352	607	493	516	504	494.4	91.5385	18.5151	280	442	537	514	220	398.6	141.703	35.5502	482	335	254	306	282	331.8	89.119	26.8593
	PC 42:8/PC 41:1/PC O-42:1/PC P-42:0	632	779	1116	911	529	793.4	231.336	29.1575	785	1061	930	804	827	881.4	114.958	13.0426	494	514	781	717	532	607.6	131.736	21.6813	651	700	861	864	578	730.8	127.827	17.4914

## Sheet: PE (sheet 10)
Normalized pmol/million cells	WT-Thrombin (-)					KO-Thrombin (-)					WT-Thrombin (+)					KO-Thrombin (+)
Biological replicates	WT1	WT2	WT3	WT4	WT5	KO1	KO2	KO3	KO4	KO5	WT1	WT2	WT3	WT4	WT5	KO1	KO2	KO3	KO4	KO5
PE 32:0	0.0805974	0.123297	0.111467	0.106298	0.111893	0.103556	0.103085	0.0962091	0.106832	0.136998	0.0789979	0.114396	0.137116	0.136818	0.141543	0.127061	0.0967644	0.121323	0.0959347	0.159947
PE 34:0	0.0691921	0.0854163	0.177173	0.13296	0.145657	0.134516	0.0947264	0.126532	0.145898	0.14923	0.0851218	0.115844	0.12586	0.161402	0.121704	0.0889803	0.162272	0.110478	0.103543	0.169225
PE 34:1	0.528065	0.711926	0.945316	0.890725	0.872372	0.593225	0.660299	0.695176	0.666108	0.740847	0.510424	0.813441	0.892279	0.873638	0.986989	0.602502	0.562297	0.577807	0.707932	0.795653
PE 34:2	0.491188	0.684073	0.865529	0.731454	0.637201	0.684682	0.71571	0.664479	0.909669	1.03482	0.409381	0.640038	0.739473	0.732188	0.660027	0.762365	0.579921	0.687269	0.83794	1.01089
PE 35:1/PE O-36:1/PE P-36:0	0.0589274	0.08913	0.0946489	0.119278	0.115034	0.0619203	0.0408624	0.0512865	0.09009	0.0880699	0.039499	0.0644382	0.0579845	0.121853	0.142688	0.0576864	0.0379077	0.0515113	0.0671543	0.0820146
PE 35:2/PE O-36:2/PE P-36:1	0.0288934	0.0694472	0.0852622	0.0982288	0.0950108	0.0555147	0.0625318	0.0962091	0.085705	0.0933704	0.0321503	0.0684203	0.0822016	0.0826607	0.072107	0.0950129	0.0578591	0.067778	0.0846872	0.0931478
PE 35:3/PE O-36:3/PE P-36:2	0.121276	0.157834	0.199467	0.183127	0.135842	0.108538	0.104632	0.116424	0.150283	0.30376	0.132276	0.158199	0.189643	0.235868	0.223951	0.116127	0.099092	0.147078	0.14291	0.241219
PE 35:4/PE O-36:4/PE P-36:3	0.397284	0.595314	0.695396	0.650064	0.610896	0.462267	0.456915	0.475804	0.757792	0.938597	0.443981	0.737057	0.709798	0.729338	0.696272	0.446787	0.514082	0.456146	0.583878	0.883976
PE 36:0/PE 37:7/PE O-38:7/PE P-38:6	0.491948	0.702642	0.876871	0.696723	0.722396	0.705322	0.773599	0.771919	0.841903	0.746963	0.516548	0.707372	0.745271	0.844421	0.823317	0.754447	0.773782	0.807913	0.830662	0.778953
PE 36:1	0.681656	0.871618	1.2848	1.06719	1.06239	0.773648	0.844489	0.780903	1.01371	0.875806	0.633514	0.956436	1.09113	1.12447	1.13921	0.898852	0.780433	0.814013	0.740682	0.91886
PE 36:2	1.7625	2.51644	3.19851	2.75041	2.61398	2.50599	2.72323	2.41009	2.86693	3.57458	1.88554	2.36032	3.05612	3.15393	2.53099	2.73765	2.35526	2.34546	2.76325	3.14587
PE 36:3	0.55924	0.805513	0.973867	0.924053	0.9293	0.799982	0.876993	0.804487	1.05676	1.25051	0.566458	0.708096	1.00211	0.933139	0.856891	0.79102	0.856581	0.840447	0.775748	1.00087
PE 36:4	1.81572	2.32221	2.98222	2.58552	2.03841	2.13162	2.31553	2.38202	2.51973	2.70815	1.64671	1.86979	2.12326	2.35868	2.08309	2.34817	2.02906	1.82594	2.01132	2.24148
PE 36:5	0.0699525	0.0906155	0.101298	0.164533	0.122101	0.1032	0.107109	0.102199	0.0554093	0.125989	0.0796103	0.107518	0.104713	0.133255	0.0862232	0.0610797	0.0987595	0.0826891	0.0803867	0.110219
PE 37:2/PE O-38:2/PE P-38:1	0.0589274	0.0568204	0.0766578	0.0617438	0.0702766	0.0558706	0.0451962	0.0486661	0.058997	0.0921472	0.0447042	0.0716784	0.0856124	0.110808	0.118652	0.074653	0.0379077	0.0721835	0.0638462	0.09723
PE 37:3/PE O-38:3/PE P-38:2	0.096945	0.173061	0.176782	0.185232	0.11896	0.135584	0.133112	0.172203	0.143107	0.176955	0.0737926	0.125256	0.134047	0.171022	0.18351	0.146667	0.0867887	0.0837058	0.124384	0.212273
PE 37:4/PE O-38:4/PE P-38:3	0.843992	1.21217	1.44868	1.40923	1.36666	0.878272	0.963051	0.960593	1.34417	1.36141	0.906945	1.17256	1.28691	1.37708	1.4059	0.954653	0.845608	1.00142	1.03775	1.47478
PE 37:5/PE O-38:5/PE P-38:4	1.43669	2.03625	2.58955	2.60166	2.40472	1.44872	1.61375	1.60299	1.9764	2.6951	1.66539	2.05297	2.1195	2.69003	2.76906	1.69553	1.54657	1.75545	1.79795	2.49866
PE 38:0/PE 39:7/PE O-40:7/PE P-40:6	0.384739	0.568204	0.713387	0.688654	0.594799	0.542336	0.536164	0.445856	0.65096	0.562669	0.478274	0.533968	0.649426	0.776369	0.712295	0.608158	0.550659	0.616441	0.485297	0.554433
PE 38:1/PE 39:8/PE O-40:8/PE P-40:7	0.197312	0.355777	0.421227	0.378883	0.326649	0.296079	0.281393	0.43762	0.373913	0.31803	0.264245	0.382285	0.388496	0.493114	0.498645	0.31671	0.337179	0.342618	0.404249	0.428257
PE 38:2	0.277529	0.40777	0.44352	0.466938	0.464061	0.328462	0.342996	0.197659	0.361157	0.480307	0.267919	0.371425	0.467969	0.495608	0.433405	0.382314	0.297609	0.327706	0.235867	0.403393
PE 38:3	1.42908	1.99986	2.58094	2.02246	2.08003	1.8391	1.98771	1.90808	2.3838	2.01745	1.4287	1.86943	1.8156	2.0544	2.01938	2.08199	1.79097	1.74155	1.82309	1.99321
PE 38:4	8.52888	11.4722	12.9685	11.9352	11.6867	10.1215	11.5096	10.7301	12.2901	12.985	7.77333	10.4245	11.9383	11.7838	11.106	10.5947	9.74593	10.31	10.4317	11.3529
PE 38:5	1.44581	1.86208	2.26492	2.12455	1.74043	1.62309	1.93539	1.81038	1.98756	2.0566	1.27009	1.49475	1.76273	1.93397	1.79123	1.70382	1.51864	1.56533	1.53529	1.68742
PE 38:6	1.3751	1.78112	1.95204	1.69831	1.54962	1.89818	2.17437	2.15815	2.3248	2.06597	1.32031	1.72607	1.89132	1.72875	1.59093	1.9636	1.93396	1.81475	1.9928	1.90192
PE 38:7/PE 37:0/PE O-38:0	0.0767957	0.0449364	0.0895644	0.118927	0.0950108	0.0533795	0.0677944	0.0497891	0.0872996	0.0774689	0.0655254	0.0673343	0.0774264	0.0616392	0.0724885	0.0659811	0.0631795	0.0504946	0.0717856	0.0608615
PE 39:5/PE O-40:5/PE P-40:4	0.469898	0.625024	0.590578	0.665851	0.67175	0.466537	0.489729	0.374354	0.527385	0.673979	0.356103	0.582478	0.591442	0.777438	0.7184	0.348757	0.442256	0.423612	0.482982	0.544042
PE 40:3	0.105689	0.128867	0.146667	0.131556	0.107967	0.0772224	0.110514	0.125034	0.138723	0.106826	0.0630759	0.137565	0.117674	0.132898	0.138873	0.0829477	0.151298	0.116917	0.0747629	0.0990855
PE 40:4	0.585092	0.760205	0.96096	0.847224	0.861379	0.780053	1.04694	0.880856	0.993381	0.930442	0.594322	0.742487	0.804279	0.865086	0.930905	0.667352	0.865891	0.858408	0.90741	0.829795
PE 40:5	1.22797	1.6567	1.88594	1.6955	1.89668	1.46153	1.69703	1.62245	1.69935	1.61258	1.1764	1.50163	1.56592	1.65179	1.87707	1.54245	1.41589	1.49552	1.44531	1.48665
PE 40:6	2.00657	2.766	3.01312	2.60412	2.58021	2.91239	3.42872	3.36994	3.15434	2.40806	2.00526	2.23	2.46912	2.61842	2.41082	3.46344	2.90825	2.97749	2.7788	2.4571
PE 40:7	0.374474	0.658448	0.745067	0.783024	0.697662	0.621694	0.781647	0.82882	0.780115	0.782436	0.358859	0.683841	0.652837	0.573636	0.642096	0.619846	0.625809	0.659141	0.656987	0.668734
PE 40:8	0.103028	0.140008	0.242489	0.182776	0.142516	0.201063	0.175522	0.221618	0.233995	0.178586	0.0891023	0.0792807	0.133705	0.197388	0.137728	0.179092	0.127689	0.165039	0.184261	0.1644
PE 42:10/PE 41:3/PE O-42:3/PE P-42:2	0.0984657	0.156349	0.235449	0.138924	0.102078	0.14626	0.129088	0.208515	0.141513	0.156976	0.0682811	0.10426	0.0948217	0.0926369	0.132005	0.131585	0.102417	0.143689	0.126038	0.116156
PE 42:5	0.0372573	0.0568204	0.0864356	0.10735	0.119352	0.0608527	0.065937	0.0744965	0.0673681	0.0358803	0.0450104	0.0713164	0.0856124	0.0673399	0.092709	0.0765381	0.062847	0.0599835	0.0195177	0.0326574
PE 42:6	0.0513238	0.109556	0.102471	0.111209	0.0745953	0.101065	0.121039	0.103322	0.103245	0.0770612	0.0891023	0.0673343	0.123814	0.113302	0.117126	0.0806855	0.0748178	0.0877725	0.0985812	0.0797879
PE 42:7	0.0802172	0.0995285	0.119289	0.0796355	0.0887291	0.0982184	0.0891542	0.0557788	0.0956707	0.0811385	0.0514405	0.0937612	0.104031	0.100119	0.0801189	0.0912425	0.0678348	0.0847225	0.0585532	0.0734791
PE 42:8	0.0863001	0.0668475	0.113031	0.101386	0.0757731	0.0935921	0.0662465	0.0838554	0.111616	0.0786921	0.0541962	0.0727645	0.0675349	0.0577199	0.0492159	0.0478835	0.0608518	0.106411	0.072778	0.0642015
PE 42:8/PE 41:1/PE O-42:1/PE P-42:0	0.0574067	0.083188	0.1056	0.0715667	0.124064	0.0903894	0.087916	0.0774913	0.113609	0.175324	0.0312317	0.0829008	0.0849302	0.0801666	0.0953797	0.103685	0.085126	0.0826891	0.0698008	0.0942611
PE 42:9/PE 41:2/PE O-42:2/PE P-42:1	0.0513238	0.143722	0.175609	0.138573	0.106004	0.107827	0.132184	0.183808	0.159451	0.131697	0.0768546	0.135393	0.136434	0.154632	0.112166	0.137241	0.0987595	0.150806	0.13497	0.0820146
PE(P-16:0/18:1) FA	0.160815	0.194229	0.224498	0.185933	0.199837	0.120994	0.124754	0.128029	0.171011	0.179809	0.142992	0.144081	0.272868	0.292163	0.219373	0.145913	0.177235	0.098278	0.149526	0.192975
PE(P-16:0/18:1) head group	0.0570265	0.11624	0.0876089	0.12033	0.103648	0.0765107	0.0603648	0.0636402	0.0853064	0.0762457	0.0725678	0.0792807	0.0852713	0.156058	0.141925	0.0705056	0.0608518	0.0471057	0.111152	0.0998277
PE(P-16:0/18:2) FA	0.200733	0.161548	0.146276	0.109104	0.121315	0.12135	0.117324	0.132521	0.155066	0.187149	0.129826	0.112586	0.176341	0.26544	0.162527	0.0803085	0.10275	0.115223	0.199478	0.193347
PE(P-16:0/18:2) head group	0.0824983	0.0932152	0.115769	0.0947207	0.0769509	0.0857631	0.0795578	0.0426764	0.0665709	0.11498	0.0780793	0.0995534	0.117333	0.109383	0.0984318	0.0603256	0.0598543	0.0735391	0.0707932	0.125805
PE(P-16:0/20:4) FA	5.35935	7.75468	8.10852	7.13773	6.36612	6.79344	7.39082	6.99706	7.97655	8.04331	5.62232	7.27246	7.54037	6.77212	7.10121	7.04	6.67441	6.9425	6.45475	7.91274
PE(P-16:0/20:4) head group	4.3861	5.54797	5.97188	4.79637	5.35359	5.00593	6.06868	5.48766	5.80721	6.20077	4.16331	5.41787	5.7889	5.591	5.12647	5.34711	5.29677	5.37581	5.47589	5.44896
PE(P-16:0/22:5) FA	3.05092	4.16052	4.68786	4.22244	4.17812	3.03943	3.61013	3.3924	4.21589	4.2033	2.81422	3.79208	4.19842	4.23529	4.4073	3.35071	3.54404	3.11236	3.31107	4.01092
PE(P-16:0/22:5) head group	1.4576	1.82791	2.34197	1.92178	1.97324	1.3804	1.68093	1.77407	1.87156	1.99177	1.44768	1.73838	2.07721	2.29704	2.16168	1.59071	1.81325	1.71072	1.48566	1.84626
PE(P-16:0/22:6) FA	3.99642	5.3816	5.95349	4.98581	4.81454	5.53083	7.24873	6.48906	6.50162	5.3955	4.05553	5.64775	6.13442	5.41178	5.03452	5.97902	6.65646	6.32131	5.72862	4.93089
PE(P-16:0/22:6) head group	2.13469	2.90193	3.15314	2.64165	2.46321	2.96648	3.53305	3.55711	3.6327	2.9903	2.37116	3.01846	2.85352	2.87353	2.89878	3.19462	3.59026	3.51632	2.9667	2.89129
PE(P-18:0/18:1) FA	0.0551256	0.0787315	0.161529	0.0891076	0.0636023	0.0519561	0.0622222	0.0759939	0.0960694	0.0729838	0.0661378	0.0524918	0.0740155	0.0730407	0.0606615	0.0852099	0.0668372	0.0291445	0.055576	0.0771902
PE(P-18:0/18:1) head group	0.0307943	0.0531066	0.0488889	0.0620947	0.0659579	0.0185049	0.0405528	0.0419277	0.0243163	0.0558591	0.0330689	0.0228068	0.0695814	0.0477437	0.0469268	0.0365724	0.0535363	0.0748946	0.0522679	0.0504705
PE(P-18:0/18:2) FA	0.10759	0.115126	0.177564	0.128399	0.153509	0.113521	0.128778	0.125783	0.216854	0.170024	0.0863466	0.150235	0.12586	0.143231	0.161764	0.206992	0.107738	0.125389	0.174998	0.213386
PE(P-18:0/18:2) head group	0.0828785	0.0817025	0.139627	0.110507	0.0973665	0.0896776	0.0897734	0.0853528	0.0980625	0.0860312	0.0624635	0.089055	0.0859535	0.128267	0.134295	0.0942588	0.0761479	0.0843836	0.0823715	0.134712
PE(P-18:0/20:4) FA	3.24519	4.70792	4.71836	4.01721	4.12944	4.36467	5.48825	4.6536	5.16781	5.00408	3.22697	4.06504	4.38909	4.14301	4.34779	4.9829	4.51767	4.72209	4.52646	4.59727
PE(P-18:0/20:4) head group	2.9247	3.93398	4.84274	3.49624	3.63789	4.12695	4.29736	4.13512	4.71776	4.45324	2.71685	3.71099	3.99036	3.5259	3.94147	4.52518	4.11465	4.15682	3.75237	4.11038
PE(P-18:0/22:5) FA	0.762254	1.14272	1.25429	1.09841	0.886899	0.865105	1.14631	1.1137	1.23096	0.952867	0.754154	0.881138	1.04816	1.1006	1.14532	1.10999	1.0797	1.00244	1.03841	0.937787
PE(P-18:0/22:5) head group	0.491948	0.55632	0.783396	0.602353	0.606185	0.529525	0.726855	0.680202	0.70597	0.630352	0.447961	0.688547	0.756186	0.731119	0.72603	0.718629	0.724901	0.643891	0.548813	0.63385
PE(P-18:0/22:6) FA	1.55606	2.23456	2.77689	1.80531	2.08003	2.8341	3.5866	3.19137	3.254	2.35383	1.57261	2.14275	2.57758	2.22649	2.25249	3.03589	3.39074	3.11508	2.6908	2.06038
PE(P-18:0/22:6) head group	1.18463	1.65893	2.04043	1.45098	1.36392	2.26899	2.48827	2.3356	2.48704	1.58974	1.17609	1.75576	1.92509	1.57661	1.56728	2.3576	2.42576	2.39121	2.11189	1.71488
PE(P-20:0/20:4) FA	0.0669111	0.142237	0.131804	0.135766	0.0993295	0.133093	0.14921	0.0778657	0.165032	0.115388	0.0713431	0.12236	0.0787907	0.10582	0.135058	0.132716	0.151963	0.138606	0.107844	0.143247
PE(P-20:0/20:4) head group	0.0961847	0.0746464	0.100516	0.117875	0.105219	0.141278	0.135279	0.132521	0.13354	0.148414	0.0958386	0.10607	0.10369	0.120072	0.101484	0.11575	0.138662	0.0850613	0.101558	0.131001
Total	60.1337	82.1668	94.8073	81.7811	79.2991	76.3217	88.1457	83.0194	92.3498	90.1024	58.8862	77.4083	85.1755	84.7065	82.7739	82.3102	79.673	79.9119	78.1378	83.5476

[truncated: 9 more sheets: Raw data PE (sheet 11), PG (sheet 12), Raw data PG (sheet 13), PS (Sheet 14), Raw data PS (sheet 15), PI (sheet 16), Raw data PI (sheet 17), LPC (sheet 18), Raw data LPC (sheet 19)]
