# Supplementary material for: Deletion of Mfsd2b impairs thrombotic functions of platelets
Source: Nat Commun. 2021 Apr 16;12:2286. doi: 10.1038/s41467-021-22642-x (PMC8052357; doi:10.1038/s41467-021-22642-x)
Supplement: Supplementary file 6 — Source Data [file 41467_2021_22642_MOESM6_ESM.xlsx]

## Sheet: Figure 1
Figure 1B	Supernatant S1P (%)
	Resting platelets		Thrombin-activated platelets
	WT	KO	WT	KO
	35.22	16.97	83.99	26.95
	30.04	15.84	77.79	21.38
	40.16	18.65	89.39	26.05
	32.91	18.79	73.86	25.66
	36.89	19.23	90.93	26.54
	33.39	19.09	64.21	20.34
	33.5	18.86	71.29	21.96
		19.7		22.59
Figure 1C	Cell pellet S1P (%)
	Resting platelets		Thrombin-activated platelets
	WT	KO	WT	KO
	63.56	87.34	19.05	84.43
	71.19	79.85	19.18	67.24
	59.94	83.65	16.75	70.42
	66.99	79.59	20	74.34
	71.44	80.1	20.5	76.98
	72.14	74.95	17.36	81.12
	52.64	85.12	35.7	92.95
		82.28		61.04
Figure 1D	Supernatant S1P (DPM/20 million cells)
		Supernatant S1P (DPM/20 million cells)
	Time (min)	WT1	WT2	WT3	KO1	KO2	KO3
	10	577	611	666	490	430	479
	20	751	685	766	486	524	509
	45	817	833	1031	508	505	524
	60	1028	904	1106	509	568	574
	90	1509	1426	1925	559	560	581
Figure 1E	Cell pellet S1P (DPM/20 million cells)
		Cell pellet S1P (DPM/20 million cells)
	Time (min)	WT1	WT2	WT3	KO1	KO2	KO3
	10	399	459	426	457	473	505
	20	472	424	397	620	568	605
	45	420	404	386	859	819	929
	60	408	365	397	1085	1002	1259
	90	487	381	564	1604	1327	1810

## Sheet: Figure 2
Figure 2C	Mfsd2b/b-actin ratio in resting platelets
	Unbound	Bound
	1	287.951
	1	247.783
	1	82.2192
	1	701.905
Figure 2D	Mfsd2b/b-actin ratio in activated platelets
	Unbound	Bound
	1	6.28286
	1	3.68046
	1	3.32369
	1	4.89414
Figure 2F	Quantification of Mfsd2b
	Cytosol	Membrane
	0.00827553	0.216892
	0.00916328	0.167245
	0.0346126	0.565181
	0.0392713	0.452381
	0.0450488	0.589061
	0.0207522	0.193832
	0.0134188	0.183876
	0.0238449	0.497913
Figure 2G	Quantification of Integrin b3
	Cytosol	Membrane
	0.00277683	1.9591
	0.0104144	1.97604
	0.00535103	0.526942
	0.00377468	0.667856
	0.00815053	0.823177
Figure 2H	S1P from resting WT platelets (DPM/100 million cells)
	Cytosol	Membrane
	1800	774
	1790	671
	1722	619
	1691	627
	1387	613
Figure 2I	S1P in WT platelets (µM/mg protein)
	Cytosol	Membrane
	1.50261	0.263419
	2.85656	0.388405
	1.73269	0.394616
	2.30546	0.172441
	2.1157	0.234893
Figure 2J	S1P in KO platelets (µM/mg protein)
	Cytosol	Membrane
	31.7752	3.54531
	38.7319	2.89971
	37.3667	2.80863
	24.4051	2.13061
	1.67617	0.0548061

## Sheet: Figure 3
	Figure 3A	Resting platelets
			WT	WT	WT	WT	WT	KO	KO	KO	KO	KO
		d18:0	0.191221	0.21061	0.234815	0.231474	0.273092	2.17075	2.11172	2.12389	2.34252	2.35334
		d18:1	0.690086	0.774757	0.933108	0.937889	1.00129	7.49966	8.49019	8.01718	8.20456	8.88503
		d18:2	0.024671	0.023028	0.027837	0.024878	0.034616	0.258984	0.311808	0.253336	0.260352	0.318455
		Thrombin-activated platelets
			WT	WT	WT	WT	WT	KO	KO	KO	KO	KO
		d18:0	0.047062	0.050749	0.059477	0.055934	0.044107	2.41459	2.47363	2.35603	2.72632	2.45807
		d18:1	0.159501	0.171374	0.208013	0.226216	0.185397	7.68982	7.95482	8.24286	8.47688	9.06553
		d18:2	0.005869	0.005555	0.006207	0.00594	0.007038	0.267775	0.256253	0.24731	0.258544	0.319227
	Figure 3B	WT platelets
			Resting WT	Resting WT	Resting WT	Resting WT	Resting WT	Activated WT	Activated WT	Activated WT	Activated WT	Activated WT
		d18:0	0.191221	0.21061	0.234815	0.231474	0.273092	0.047062	0.050749	0.059477	0.055935	0.044107
		d18:1	0.690086	0.774757	0.933108	0.937889	1.00129	0.159501	0.171374	0.208014	0.226216	0.185397
		d18:2	0.024671	0.023028	0.027837	0.024878	0.034616	0.005869	0.005555	0.006208	0.00594	0.007038
		KO platelets
			Resting KO	Resting KO	Resting KO	Resting KO	Resting KO	Activated KO	Activated KO	Activated KO	Activated KO	Activated KO
		d18:0	2.17074	2.11172	2.12388	2.34252	2.35334	2.41459	2.47363	2.35603	2.72632	2.45807
		d18:1	7.49965	8.49018	8.01717	8.20455	8.88502	7.68982	7.95482	8.24286	8.47688	9.06553
		d18:2	0.258984	0.311808	0.253336	0.260351	0.318455	0.267775	0.256253	0.24731	0.258544	0.319227
	Figure 3C	Resting platelets
			WT	WT	WT	WT	WT	KO	KO	KO	KO	KO
		SM-Resting	9.55585	14.2558	17.2168	17.053	17.955	13.9582	13.6435	14.3455	15.8981	16.0711
		Cer-Resting	0.976639	1.23438	1.61704	1.47183	1.05448	2.73158	2.51295	2.68892	2.83887	2.84101
		Sphingosine-Resting	0.178303	0.24359	0.35764	0.415025	0.203396	1.19304	1.11893	1.04663	1.29065	1.02217
	Figure 3D	Thrombin-activated platelets
			WT	WT	WT	WT	WT	KO	KO	KO	KO	KO
		SM-Activated	9.99336	13.1121	16.85	17.6263	17.9334	14.5156	13.4485	14.3026	16.1597	17.0474
		Cer-Activated	1.06876	1.25838	1.70951	1.66802	1.29779	2.95398	2.47807	2.71485	2.95319	3.0588
		Sphingosine Activated	0.09779	-0.578475	0.146204	0.135178	0.0838814	0.838844	0.66313	1.157	1.06785	0.567123

## Sheet: Figure 4
Figure 4C	Extracellular and intracellular S1P levels from transport assays of thrombin-activated platelets
	Genotype
	WT	KO	Mfsd2bf/f	Mfsd2bf/fPF4
Extracellular S1P (DPM/20 million cells)	1973	548	1648	568
	2018	633	1673	567
	2051	634	1928	612
	1966	553	1908	582
	1839
	Genotype
	WT	KO	Mfsd2bf/f	Mfsd2bf/fPF4
Intracellular S1P (DPM/20 million cells)	348	1783	279	1537
	321	1648	317	1798
	299	1773	310	1673
	276	1579	332	1450
	321
Figure 4D	Extracellular and intracellular S1P levels from transport assays of isolated erythrocytes
	Genotype
	WT	KO	Mfsd2bf/f	Mfsd2bf/fPF4
Extracellular S1P (DPM/20 million cells)	3062	1107	2370	2511
	3128	1106	2264	2390
	2892	938	2308	2213
	2695	951	2626	2282
	3007	1039	2382	1994
	Genotype
	WT	KO	Mfsd2bf/f	Mfsd2bf/fPF4
Intracellular S1P (DPM/20 million cells)	1250.5	2966	1829	1668
	1444.5	2974.5	1829	1890.5
	1497	2847.5	1829	1943
	1662	3192.5	1583.5	1910
	1450	3058.5	1690	1927.5
Figure 4E	Plasma S1P
	WT	KO	Mfsd2bf/f	Mfsd2bf/fPF4	Mfsd2bf/fEpoR
	1.1344	0.690698	1.10921	0.908011	0.452491
	1.25773	0.66178	1.06177	0.944109	0.520056
	1.0816	0.474257	0.886251	0.995622	0.464397
	0.847354	0.530153	1.33242	1.09698	0.49115
	0.995843	0.59482	1.18326	0.844846	0.527176
	1.13389	0.54732	0.950338	0.8738	0.355624
			0.849319
			0.714737
			0.675062
			0.924394
Figure 4F	Platelet S1P
	WT	KO	Mfsd2bf/f	Mfsd2bf/fPF4
	0.101421	5.07299	0.251664	3.23925
	0.226038	4.31498	0.241195	2.85754
	0.090591	4.27924	1.59542	3.04671
	0.242957	4.92333	0.191708	3.35161

## Sheet: Figure 5
Fig 5	A	whole blood
		2µM ADP			8µM ADP			2µM A23187			10µg/ml collagen			45µM PAR- 4
		WT	KO		WT	KO		WT	KO		WT	KO		WT	KO
		425	22		663	689		198	123		321	83		515	515
		490	410		909	423		213	134		385	82		347	365
		548	296		547	505		254	145		499	205		394	347
		644	123		613	262		278	124		309	47		687	417
		475	338		618	473		343	167					526	175
		575	271		572	496		189	189					592	235
		171	240		626	460		221	187					432
					543	618		332	245
					545	518		259	234
					723	488		345	221
					715	415
					658
					658
					410
	B	WASHED PLATELETS
		8µM ADP			1µM A23187
		WT	KO		WT	KO
		251	96		408	126
		375	119		494	190
		260	86		342	181
		198	168		279	224
		380	156		261	231
		369	95		475	218
		343			394	206
		371			418	358
	C	JON/A
		WT	KO
		3247	2650
		5250	2669
		2822	2302
		5275	2379
		3683	1703
	D	P-selectin
		WT	KO
		1727	710
		1341	749
		1768	731
		1452	880
		1708	571

## Sheet: Figure 7
	Figure 7A	WT	KO
		26	20
		26	12
		27	16
		27	14
		34	12
		25	22
		33	17
		30	24
		29	13
		24	16
		21	17
		32	21
	Figure 7E	WT	KO	WT_DVT	KO_DVT
		1016	605	260	439
		964	556	279	477
		1194	618	531	813
		1341	1023	519	700
		674	707	538	784
		1027	1000	161	270
		1080	640	198	796
		1233	1047	216	928
		795	1077	302	803
		702	871	431	280
		784	729	484	877
		747	914	457	776
		764	492
		761	753
		786	645
	Figure 7F	WT	KO	WT_DVT	KO_DVT
		1.1344	0.690698	1.03665	0.346689
		1.25773	0.66178	1.13813	0.690293
		1.0816	0.474257	1.57744	0.636485
		0.847354	0.530153	1.34304	0.576441
		0.995843	0.59482
		1.13389	0.54732

## Sheet: Figure 8
	Figure 8A	WT (T)	S1P2 (T)
		16	12
		25	12
		17	20
		32	24
			35
	Figure 8B	Vehicle	JTE-013
		34	8
		26	12
		21	28
		19	8
		28	28
		32	26
		26	17
		21	10
	Figure 8C	WT/WT	KO/KO	WT/KO
		34	11	26
		30	12	32
		22	17	30
		27	20	32
			11	15
			20	38
			18
	Figure 8D	Mfsd2bf/f	Mfsd2Bf/f EpoR
		42	31
		40	12
		36	42
		25	33
		24	27
		19	22
		27	42
			21
			10
			12
	Figure 8F	WT	KO
		0.822631	1.27368
		1.42225	0.72632
		2.2462	1.0618
		1.90842	0.982403
		2.25001	1.03928
		3.58972	0.916515
	Figure 8G	Flow cytometry of platelets leukocyte aggregate assays (%)
		Resting		Thrombin		Thrombin+EDTA-K2
		WT	KO	WT	KO	WT	KO
		13.2	17.6	52.6	47.5	13.2	17
		11.7	13.9	55.6	29.8	11.2	12.8
		11.2	17.2	58.6	41.7	12	17.3
		14	13.3	60	29.5	13.4	13.7
		13.5	12.1	47.4	42.5	12.8	12.1
	Figure 8H	Mfsd2bf/f	Mfsd2bf/f PF4
		46	24
		28	16
		32	15
		34	22
		30	24
		12	8
		24	18
		20	6
		30	14
	Figure 8J	Occlusion time of blood flow in mesenteric artery during thrombosis (minutes)
		f/f	Mfsd2bf/fPF4
		4.64	8.195
		5.265	11.75
		4.82	14.06
		4.99	13.345
		7.405	11.295
		4.905
	Figure 8K	Thrombus size at 5 minutes (fluoresence intensity)
		f/f	Mfsd2bf/fPF4
		2258054	1824893
		805735	1137502
		5013951	1819515
		4563010	1712349
		4250862	1918258
		4.31827e+06	1959526

## Sheet: Supplementary Figure 1
	Supplementary Figure 1C		Supernatant
			Resting platelets		Activated platelets
			WT	KO	WT	KO
			0.822477	0.151387	1.21555	0.77902
			1.01322	0.175253	1.54504	0.264126
			1.06594	0.456144	1.78013	1.73466
			1.09836	0.257554	1.92226	0.250571
			0.846048		2.48449
			0.83338		3.07758
			1.60654		3.54629
			0.714033		3.08143
			Pellet
			Resting platelets		Activated platelets
			WT	KO	A	KO
			0.709488	3.28801	0.569642	2.87698
			1.14129	4.08806	0.608668	3.47114
			1.06999	1.19881	0.644943	1.28781
			1.07924	1.23531	0.576396	1.27568
			0.743794		0.287308
			0.894845		0.220857
			1.16874		0.111566
			1.19262		0.191709
	Supplementary Figure 1D			TLC (NBD-S1P) quantification
				WT	KO
				1.1377	0.660793
				0.947834	0.5659
				0.914463	0.59085

## Sheet: Supplementary Figure 2
Supplementary Figure 2A		Extracellular ATP from thrombin-activated platelets
			Log10 ATP (nM)
		Time (Minutes)	WT	WT	WT	WT	WT	WT	WT	WT	Mfsdf/fPF4	Mfsdf/fPF4	Mfsdf/fPF4	Mfsdf/fPF4	Mfsdf/fPF4	Mfsdf/fPF4	Mfsdf/fPF4	Mfsdf/fPF4
		0	3.25759	3.34105	3.42057	3.20498	3.20983	3.43549	3.24492	3.09431	2.80768	3.00338	3.21045	2.97576	3.24654	3.1619	3.22352	3.32642
		10	4.33717	4.32905	4.3311	4.30709					4.28192	4.26743	4.26815	4.26842
		20	4.33146	4.33049	4.31105	4.31824					4.27063	4.28443	4.26244	4.26528
		30	3.9217	4.47546	4.44168	3.9661					3.46116	4.36169	4.38074	3.66846
Supplementary Figure 2B
	WT				Mfsd2bf/fPF4
Time	1	2	3	4	1	2	3	4
30 sec	1.19645	1.62252	1.03072	3.09823	2.30804	4.6403	0.814289	6.44531
60 sec	3.5799	7.85729	2.78685	6.53658	8.45105	10.8211	3.74647	6.23167
180sec	3.19563	2.26423	5.44555	2.65082	2.45621	5.48482	5.06463	6.42689
Supplementary Figure 2C		Extracellular level of serotonin (DPM/25 million cells) released from thrombin-activated platelets
		Thrombin (U/mL)	WT	WT	WT	Mfsd2bf/fPF4	Mfsd2bf/fPF4	Mfsd2bf/fPF4
		0	10184	10375	9678	9915	10388	11975
		0.1	34399	34041	34929	31681	32579	32164
		0.25	35497	35771	36155	33894	34759	32164
		0.5	37699	37076	37075	36679	37186	37095
Supplementary Figure 2D		Intracellullar serotonin (DPM/25 million cells)
		Thrombin (U/mL)	WT	WT	WT	Mfsd2bf/fPF4	Mfsd2bf/fPF4	Mfsd2bf/fPF4
		0	28157	31757	29636	31795	31503	29745
		0.1	7702	7691	6956	9973	10319	9269
		0.25	5851	5795	5248	7527	7118	6651
		0.5	4290	4646	4076	5731	4787	4610

## Sheet: Supplementary Figure 3
Supplementary Figure 3A			Lipidomic analysis of major phospholipids in resting platelets
			WT	WT	WT	WT	WT	KO	KO	KO	KO	KO
		PC-Resting	80.0957	119.151	136.582	128.434	108.825	110.379	119.636	121.035	128.328	119.629
		PE-Resting	60.1337	82.1668	94.8073	81.7811	79.2991	76.3217	88.1457	83.0194	92.3498	90.1024
		PS-Resting	12.5291	17.0638	21.0482	20.1756	17.4657	16.212	16.0761	15.8323	18.1902	16.7799
		PI-Resting	8.94296	12.8132	21.6994	15.2533	18.6207	20.9525	14.0119	12.505	19.0156	15.2001
		PG-Resting	0.197318	0.279493	0.363192	0.358671	0.282893	0.23984	0.227053	0.238699	0.219509	0.225559
		LPC-Resting	1.83607	1.93271	2.23209	1.9607	2.19148	1.84213	2.31842	2.45202	2.35489	2.16527
Supplementary Figure 3B			Lipidomic analysis of major phospholipids in thrombin-activated platelets
			WT	WT	WT	WT	WT	KO	KO	KO	KO	KO
		PC-Activated	74.4272	89.3316	111.912	107.643	96.3207	93.954	100.357	96.8141	103.505	102.507
		PE-Activated	58.8862	77.4083	85.1755	84.7065	82.7739	82.3102	79.673	79.9119	78.1378	83.5476
		PS-Activated	12.8086	16.6048	18.5589	19.4424	18.1091	15.5989	14.9601	16.1777	18.3489	17.8914
		PI-Activated	6.29933	11.374	10.9492	11.8519	10.3397	9.6612	8.69245	10.4884	9.70824	8.44
		PG-Activated	0.217156	0.281398	0.284074	0.436478	0.314511	0.221839	0.207195	0.232383	0.245282	0.240247
		LPC-Activated	1.15626	1.23278	1.40507	1.39367	1.52404	1.43615	1.34536	1.42123	1.35593	1.07579

[truncated: 4 more sheets: Supplementary Figure 4, Supplementary Figure 5, Supplementary Figure 7A, Supplementary Figure 9]
